# Supplementary material for: 2-(4-Bromo­anilino)-6-(4-chloro­phen­yl)-5-meth­oxy­carbonyl-4-methyl-3,6-dihydro­pyrimidin-1-ium chloride
Source: Acta Crystallogr Sect E Struct Rep Online. 2013 Mar 9;69(Pt 4):o518–9. doi: 10.1107/S1600536813006296 (PMC3629576; doi:10.1107/S1600536813006296)
Supplement: Supplementary file 1 [file e-69-0o518-sup1.cif]

##############################################################################
#                                                                            #
# This CIF contains the data in a paper accepted for publication in          #
# Acta Crystallographica Section E. It conforms to the requirements of       #
# Notes for Authors for Acta Crystallographica Section E, and has been       #
# peer reviewed under the auspices of the IUCr Commission on Journals.       #
#                                                                            #
# Full details of the Crystallographic Information File format               #
# are given in the paper "The Crystallographic Information File (CIF):       #
# a New Standard Archive File for Crystallography" by S. R. Hall, F. H.      #
# Allen and I. D. Brown [Acta Cryst. (1991), A47, 655-685].                  #
#                                                                            #
# The current version of the core CIF dictionary is obtainable from          #
# ftp://ftp.iucr.org/pub/cif_core.dic.                                       #
#                                                                            #
# Software is freely available for graphical display of the structure(s)     #
# in this CIF. For information consult the CIF software page                 #
# http://www.iucr.org/resources/cif/software.                                #
#                                                                            #
# This file may be used for bona fide research purposes within the           #
# scientific community so long as proper attribution is given to the journal # 
# article from which it was obtained.                                        #
#                                                                            #
##############################################################################
data_global
_audit_creation_method     'SHELXL-97'
_journal_date_recd_electronic     2013-02-03
_journal_date_accepted     2013-03-05
_journal_name_full     'Acta Crystallographica, Section E'
_journal_year     2013
_journal_volume     69
_journal_issue      4
_journal_page_first     o518
_journal_page_last     o519
_journal_paper_category     QO
_journal_paper_doi     10.1107/S1600536813006296
_journal_coeditor_code     PV2621
loop_
    _publ_contact_author_name
    _publ_contact_author_address
    _publ_contact_author_email
    'Susanta K. Nayak'
;
Equipe Chimie du Solide et Mat\'eriaux
UMR 6226 Institut des Sciences
Universit\'e de Rennes 1
Campus de Beaulieu
Avenue du G\'en\'eral Leclerc
35042 Rennes Cedex
France
;
 nksusa@gmail.com
    'K. N. Venugopala'
;
Department of Biotechnology and Food Technology
Durban University of Technology
Durban 4001
South Africa
;
 katharigattav@dut.ac.za
_publ_section_title
;\
2-(4-Bromoanilino)-6-(4-chlorophenyl)-5-methoxycarbonyl-4-methyl-3,6-\
dihydropyrimidin-1-ium chloride
;
loop_
    _publ_author_name
    _publ_author_address
    'Venugopala, K. N.'
;
Department of Biotechnology and Food Technology,
Durban University of Technology,
Durban 4001, South Africa
;
    'Nayak, Susanta K.'
;
Equipe Chimie du Solide et Mat\'eriaux, UMR 6226 Institut des Sciences
Universit\'e de Rennes 1, Campus de Beaulieu, Avenue du G\'en\'eral Leclerc,
35042 Rennes cedex, France
;
    'Odhav, Bharti'
;
Department of Biotechnology and Food Technology,
Durban University of Technology, Durban 4001, South Africa
;
_iucr_refine_instructions_details
;
TITL 3f3 in P2(1)/n
CELL 0.71073 13.2691 11.0965 14.9545 90.000 114.181 90.000
ZERR 4.0000 0.0015 0.0012 0.0017 0.000 0.003 0.000
LATT 1
SYMM 0.5-X, 0.5+Y, 0.5-Z
SFAC C  H  N  O  Cl Br
UNIT 76 72 12 8 8 4
MERG 2
OMIT   0.00  52.00
L.S. 10
ACTA
FMAP 2
PLAN 20
GRID
size 0.08 0.05 0.03
CONF
HTAB
WGHT  0.040300  0.000000
FVAR  0.141340
TEMP -173
Br1    6   0.136900  0.305745  0.484125 11.000000  0.049140  0.030230 =
           0.038580 -0.005090  0.018750 -0.014460
Cl1    5   0.626791  0.432379  0.131806 11.000000  0.050150  0.040540 =
           0.063480 -0.015390  0.028460  0.008300
Cl2    5   0.181344  0.735667  0.242286 11.000000  0.022570  0.057070 =
           0.025910  0.006540  0.005770 -0.000640
O1     4   0.492822  1.015702  0.211822 11.000000  0.040080  0.029290 =
           0.029160  0.002690  0.011750 -0.008200
O2     4   0.620826  1.117434  0.335886 11.000000  0.043350  0.026480 =
           0.043980 -0.001920  0.014440 -0.011390
N1     3   0.427350  0.780736  0.388364 11.000000  0.013640  0.026580 =
           0.022120  0.000020  0.003630 -0.000440
AFIX 43
H1     2   0.357952  0.757947  0.367759 11.000000 -1.200000
AFIX 0
N2     3   0.590738  0.830755  0.516036 11.000000  0.016870  0.024920 =
           0.023920  0.000190  0.000690 -0.001250
AFIX 43
H2     2   0.642203  0.810880  0.573599 11.000000 -1.200000
AFIX 0
N3     3   0.468238  0.708652  0.546196 11.000000  0.024300  0.026800 =
           0.017280 -0.002560  0.005990 -0.003990
AFIX 43
H3     2   0.507499  0.725093  0.608466 11.000000 -1.200000
AFIX 0
C1     1   0.494056  1.110360  0.145968 11.000000  0.052170  0.039520 =
           0.038280  0.007300  0.022440 -0.009090
AFIX 137
H1A    2   0.570343  1.136348  0.163230 11.000000 -1.500000
H1B    2   0.450311  1.178818  0.151524 11.000000 -1.500000
H1C    2   0.462350  1.080132  0.078474 11.000000 -1.500000
AFIX 0
C2     1   0.559814  1.031166  0.306503 11.000000  0.026700  0.022880 =
           0.034190 -0.006020  0.016560 -0.001590
C3     1   0.548653  0.931180  0.366830 11.000000  0.022700  0.016880 =
           0.025640 -0.002940  0.011180 -0.000620
C4     1   0.611898  0.923200  0.463818 11.000000  0.021960  0.017060 =
           0.032380 -0.004380  0.010870 -0.000710
C5     1   0.706032  1.002254  0.526530 11.000000  0.025560  0.023530 =
           0.037540 -0.008110  0.003280 -0.001770
AFIX 137
H5A    2   0.698057  1.081919  0.496092 11.000000 -1.500000
H5B    2   0.775977  0.965969  0.532870 11.000000 -1.500000
H5C    2   0.705569  1.010527  0.591605 11.000000 -1.500000
AFIX 0
C6     1   0.467970  0.830892  0.317607 11.000000  0.019760  0.022810 =
           0.020610  0.000930  0.006300 -0.001250
AFIX 13
H6     2   0.403302  0.867419  0.262529 11.000000 -1.200000
AFIX 0
C7     1   0.512602  0.729737  0.274579 11.000000  0.026330  0.023390 =
           0.017230  0.002670  0.006350  0.002760
C8     1   0.608038  0.742718  0.258423 11.000000  0.024140  0.027530 =
           0.031380 -0.001290  0.009720 -0.002880
AFIX 43
H8     2   0.650356  0.814460  0.279136 11.000000 -1.200000
AFIX 0
C9     1   0.642688  0.653600  0.212915 11.000000  0.028440  0.031970 =
           0.037780 -0.001020  0.019370  0.001990
AFIX 43
H9     2   0.707049  0.664267  0.200827 11.000000 -1.200000
AFIX 0
C10    1   0.581871  0.548974  0.185465 11.000000  0.032630  0.025270 =
           0.032270 -0.003140  0.010970  0.008260
C11    1   0.487492  0.531609  0.201397 11.000000  0.027520  0.025510 =
           0.030820 -0.000400  0.004190 -0.003110
AFIX 43
H11    2   0.447456  0.458125  0.183338 11.000000 -1.200000
AFIX 0
C12    1   0.452763  0.623340  0.244091 11.000000  0.024000  0.030340 =
           0.025220  0.001890  0.009220  0.003440
AFIX 43
H12    2   0.386292  0.613718  0.252941 11.000000 -1.200000
AFIX 0
C13    1   0.493572  0.769742  0.481672 11.000000  0.018510  0.019300 =
           0.024640 -0.003450  0.010710  0.002920
C14    1   0.384236  0.619299  0.525336 11.000000  0.024590  0.019330 =
           0.021000  0.004010  0.005210  0.004700
C15    1   0.330293  0.611199  0.586573 11.000000  0.037690  0.024330 =
           0.024310 -0.005550  0.013990 -0.001980
AFIX 43
H15    2   0.344144  0.669162  0.636994 11.000000 -1.200000
AFIX 0
C16    1   0.255327  0.517974  0.574657 11.000000  0.036540  0.029620 =
           0.028530 -0.000680  0.017640 -0.004950
AFIX 43
H16    2   0.218379  0.511214  0.617049 11.000000 -1.200000
AFIX 0
C17    1   0.235820  0.435721  0.500125 11.000000  0.033600  0.018050 =
           0.026580 -0.000140  0.007360 -0.003260
C18    1   0.287358  0.444959  0.437377 11.000000  0.029630  0.021980 =
           0.021040 -0.002630  0.009300 -0.000130
AFIX 43
H18    2   0.271094  0.388868  0.385314 11.000000 -1.200000
AFIX 0
C19    1   0.362523  0.535587  0.450132 11.000000  0.025410  0.021860 =
           0.023640  0.002780  0.009810  0.006260
AFIX 43
H19    2   0.399647  0.541237  0.407814 11.000000 -1.200000
AFIX 0
HKLF 4
END
;
data_I
_chemical_name_systematic
;\
2-(4-Bromoanilino)-6-(4-chlorophenyl)-5-methoxycarbonyl-4-methyl-3,6-\
dihydropyrimidin-1-ium chloride
;
_chemical_name_common     ?
_chemical_formula_moiety     'C19 H18 Br Cl N3 O2 +, Cl -'
_chemical_formula_sum     'C19 H18 Br Cl2 N3 O2'
_chemical_formula_iupac     'C19 H18 Br Cl N3 O2 +, Cl -'
_chemical_formula_weight     471.17
_chemical_melting_point     500(2)
_symmetry_cell_setting     monoclinic
_symmetry_space_group_name_H-M     'P 21/n'
_symmetry_space_group_name_Hall     '-P 2yn'
loop_
    _symmetry_equiv_pos_site_id
    _symmetry_equiv_pos_as_xyz
    1 x,y,z
    2 1/2-x,1/2+y,1/2-z
    3 -x,-y,-z
    4 1/2+x,1/2-y,1/2+z
_cell_length_a     13.2691(15)
_cell_length_b     11.0965(12)
_cell_length_c     14.9545(17)
_cell_angle_alpha     90
_cell_angle_beta     114.181(3)
_cell_angle_gamma     90
_cell_volume     2008.7(4)
_cell_formula_units_Z     4
_cell_measurement_reflns_used     650
_cell_measurement_theta_min     1.70
_cell_measurement_theta_max     27.89
_cell_measurement_temperature     100(2)
_cell_special_details
;
;
_exptl_crystal_description     block
_exptl_crystal_colour     colorless
_exptl_crystal_size_max     0.08
_exptl_crystal_size_mid     0.05
_exptl_crystal_size_min     0.03
_exptl_crystal_density_diffrn     1.558
_exptl_crystal_density_meas     ?
_exptl_crystal_density_method     'not measured'
_exptl_crystal_F_000     952
_exptl_absorpt_coefficient_mu     2.332
_exptl_absorpt_correction_type     multi-scan
_exptl_absorpt_process_details     '(SADABS; Bruker, 2008)'
_exptl_absorpt_correction_T_min     0.8354
_exptl_absorpt_correction_T_max     0.9333
_exptl_special_details
;
;
_diffrn_ambient_temperature     100(2)
_diffrn_radiation_type     'MoK\a'
_diffrn_radiation_wavelength     0.71073
_diffrn_radiation_source     'fine-focus sealed tube'
_diffrn_radiation_monochromator     graphite
_diffrn_measurement_device_type     'Bruker Kappa DUO APEXII'
_diffrn_measurement_method     '0.5\% \f scans and \w scans'
_diffrn_detector_area_resol_mean     ?
_diffrn_reflns_number     10242
_diffrn_reflns_av_R_equivalents     0.0669
_diffrn_reflns_av_sigmaI/netI     0.0826
_diffrn_reflns_theta_min     1.73
_diffrn_reflns_theta_max     26.00
_diffrn_reflns_theta_full     26.00
_diffrn_measured_fraction_theta_max     0.994
_diffrn_measured_fraction_theta_full     0.994
_diffrn_reflns_limit_h_min     -16
_diffrn_reflns_limit_h_max     16
_diffrn_reflns_limit_k_min     -13
_diffrn_reflns_limit_k_max     13
_diffrn_reflns_limit_l_min     -18
_diffrn_reflns_limit_l_max     16
_diffrn_reflns_reduction_process
;
;
_diffrn_standards_number     0
_diffrn_standards_interval_count     0
_diffrn_standards_interval_time     0
_diffrn_standards_decay_%     0
_refine_special_details
;
Refinement of <i>F</i>^2^ against ALL reflections. The weighted <i>R</i>-factor
<i>wR</i> and goodness of fit <i>S</i> are based on <i>F</i>^2^, conventional
<i>R</i>-factors <i>R</i> are based on <i>F</i>, with <i>F</i> set to zero for
negative <i>F</i>^2^. The threshold expression of <i>F</i>^2^ >
2\s(<i>F</i>^2^) is used only for calculating <i>R</i>-factors(gt) <i>etc</i>.
and is not relevant to the choice of reflections for refinement.
<i>R</i>-factors based on <i>F</i>^2^ are statistically about twice as large
as those based on <i>F</i>, and <i>R</i>- factors based on ALL data will be
even larger.
;
_reflns_number_total     3919
_reflns_number_gt     2511
_reflns_threshold_expression     I>2\s(I)
_refine_ls_structure_factor_coef     Fsqd
_refine_ls_matrix_type     full
_refine_ls_R_factor_all     0.0911
_refine_ls_R_factor_gt     0.0444
_refine_ls_wR_factor_gt     0.0864
_refine_ls_wR_factor_ref     0.0959
_refine_ls_goodness_of_fit_ref     0.950
_refine_ls_restrained_S_all     0.950
_refine_ls_number_reflns     3919
_refine_ls_number_parameters     246
_refine_ls_number_restraints     0
_refine_ls_hydrogen_treatment     constr
_refine_ls_weighting_scheme     calc
_refine_ls_weighting_details
                 'calc w=1/[\s^2^(Fo^2^)+(0.0403P)^2^] where P=(Fo^2^+2Fc^2^)/3'
_atom_sites_solution_hydrogens     geom
_atom_sites_solution_primary     direct
_atom_sites_solution_secondary     difmap
_refine_ls_shift/su_max     0.000
_refine_ls_shift/su_mean     0.000
_refine_diff_density_max     0.422
_refine_diff_density_min     -0.401
_refine_ls_extinction_method     none
_refine_ls_extinction_coef     ?
loop_
    _atom_type_symbol
    _atom_type_description
    _atom_type_scat_dispersion_real
    _atom_type_scat_dispersion_imag
    _atom_type_scat_source
    'C' 'C' 0.0033 0.0016
                         'International Tables Vol C Tables 4.2.6.8 and 6.1.1.4'
    'H' 'H' 0.0000 0.0000
                         'International Tables Vol C Tables 4.2.6.8 and 6.1.1.4'
    'N' 'N' 0.0061 0.0033
                         'International Tables Vol C Tables 4.2.6.8 and 6.1.1.4'
    'O' 'O' 0.0106 0.0060
                         'International Tables Vol C Tables 4.2.6.8 and 6.1.1.4'
    'Cl' 'Cl' 0.1484 0.1585
                         'International Tables Vol C Tables 4.2.6.8 and 6.1.1.4'
    'Br' 'Br' -0.2901 2.4595
                         'International Tables Vol C Tables 4.2.6.8 and 6.1.1.4'
_computing_data_collection     'APEX2 (Bruker, 2008)'
_computing_cell_refinement     'SAINT (Bruker, 2008)'
_computing_data_reduction     'SAINT (Bruker, 2008)'
_computing_structure_solution     'SHELXS97 (Sheldrick, 2008)'
_computing_structure_refinement     'SHELXL97 (Sheldrick, 2008)'
_computing_molecular_graphics
;
ORTEP-3 for Windows (Farrugia, 2012) and Mercury (Macrae <i>et al.</i>,
2008)
;
_computing_publication_material
                                'PLATON (Spek, 2009) and PARST (Nardelli, 1995)'
loop_
    _atom_site_type_symbol
    _atom_site_label
    _atom_site_fract_x
    _atom_site_fract_y
    _atom_site_fract_z
    _atom_site_U_iso_or_equiv
    _atom_site_adp_type
    _atom_site_calc_flag
    _atom_site_refinement_flags
    _atom_site_occupancy
    _atom_site_symmetry_multiplicity
    _atom_site_disorder_assembly
    _atom_site_disorder_group
    Br Br1 0.13690(4) 0.30575(4) 0.48412(3) 0.03906(15) Uani d . 1 1 . .
    Cl Cl1 0.62679(9) 0.43238(11) 0.13181(9) 0.0497(3) Uani d . 1 1 . .
    Cl Cl2 0.18134(7) 0.73567(10) 0.24229(7) 0.0366(3) Uani d . 1 1 . .
    O O1 0.4928(2) 1.0157(2) 0.21182(19) 0.0336(7) Uani d . 1 1 . .
    O O2 0.6208(2) 1.1174(3) 0.3359(2) 0.0391(7) Uani d . 1 1 . .
    N N1 0.4274(2) 0.7807(3) 0.3884(2) 0.0220(7) Uani d . 1 1 . .
    H H1 0.3580 0.7579 0.3678 0.026 Uiso calc R 1 1 . .
    N N2 0.5907(2) 0.8308(3) 0.5160(2) 0.0244(7) Uani d . 1 1 . .
    H H2 0.6422 0.8109 0.5736 0.029 Uiso calc R 1 1 . .
    N N3 0.4682(2) 0.7087(3) 0.5462(2) 0.0236(7) Uani d . 1 1 . .
    H H3 0.5075 0.7251 0.6085 0.028 Uiso calc R 1 1 . .
    C C1 0.4941(4) 1.1104(4) 0.1460(3) 0.0420(11) Uani d . 1 1 . .
    H H1A 0.5703 1.1363 0.1632 0.063 Uiso calc R 1 1 . .
    H H1B 0.4503 1.1788 0.1515 0.063 Uiso calc R 1 1 . .
    H H1C 0.4624 1.0801 0.0785 0.063 Uiso calc R 1 1 . .
    C C2 0.5598(3) 1.0312(3) 0.3065(3) 0.0266(9) Uani d . 1 1 . .
    C C3 0.5487(3) 0.9312(3) 0.3668(3) 0.0213(8) Uani d . 1 1 . .
    C C4 0.6119(3) 0.9232(3) 0.4638(3) 0.0239(9) Uani d . 1 1 . .
    C C5 0.7060(3) 1.0023(3) 0.5265(3) 0.0320(10) Uani d . 1 1 . .
    H H5A 0.6981 1.0819 0.4961 0.048 Uiso calc R 1 1 . .
    H H5B 0.7760 0.9660 0.5329 0.048 Uiso calc R 1 1 . .
    H H5C 0.7056 1.0105 0.5916 0.048 Uiso calc R 1 1 . .
    C C6 0.4680(3) 0.8309(3) 0.3176(3) 0.0217(8) Uani d . 1 1 . .
    H H6 0.4033 0.8674 0.2625 0.026 Uiso calc R 1 1 . .
    C C7 0.5126(3) 0.7297(3) 0.2746(2) 0.0232(8) Uani d . 1 1 . .
    C C8 0.6080(3) 0.7427(4) 0.2584(3) 0.0282(9) Uani d . 1 1 . .
    H H8 0.6504 0.8145 0.2791 0.034 Uiso calc R 1 1 . .
    C C9 0.6427(3) 0.6536(4) 0.2129(3) 0.0308(9) Uani d . 1 1 . .
    H H9 0.7070 0.6643 0.2008 0.037 Uiso calc R 1 1 . .
    C C10 0.5819(3) 0.5490(4) 0.1855(3) 0.0308(10) Uani d . 1 1 . .
    C C11 0.4875(3) 0.5316(4) 0.2014(3) 0.0305(10) Uani d . 1 1 . .
    H H11 0.4475 0.4581 0.1833 0.037 Uiso calc R 1 1 . .
    C C12 0.4528(3) 0.6233(4) 0.2441(3) 0.0268(9) Uani d . 1 1 . .
    H H12 0.3863 0.6137 0.2529 0.032 Uiso calc R 1 1 . .
    C C13 0.4936(3) 0.7697(3) 0.4817(3) 0.0202(8) Uani d . 1 1 . .
    C C14 0.3842(3) 0.6193(3) 0.5253(3) 0.0230(8) Uani d . 1 1 . .
    C C15 0.3303(3) 0.6112(4) 0.5866(3) 0.0284(9) Uani d . 1 1 . .
    H H15 0.3441 0.6692 0.6370 0.034 Uiso calc R 1 1 . .
    C C16 0.2553(3) 0.5180(4) 0.5747(3) 0.0301(9) Uani d . 1 1 . .
    H H16 0.2184 0.5112 0.6170 0.036 Uiso calc R 1 1 . .
    C C17 0.2358(3) 0.4357(3) 0.5001(3) 0.0277(9) Uani d . 1 1 . .
    C C18 0.2874(3) 0.4450(3) 0.4374(3) 0.0246(9) Uani d . 1 1 . .
    H H18 0.2711 0.3889 0.3853 0.029 Uiso calc R 1 1 . .
    C C19 0.3625(3) 0.5356(3) 0.4501(3) 0.0237(8) Uani d . 1 1 . .
    H H19 0.3996 0.5412 0.4078 0.028 Uiso calc R 1 1 . .
loop_
    _atom_site_aniso_label
    _atom_site_aniso_U_11
    _atom_site_aniso_U_22
    _atom_site_aniso_U_33
    _atom_site_aniso_U_12
    _atom_site_aniso_U_13
    _atom_site_aniso_U_23
    Br1 0.0491(3) 0.0302(2) 0.0386(3) -0.0145(2) 0.0188(2) -0.0051(2)
    Cl1 0.0502(7) 0.0405(7) 0.0635(8) 0.0083(5) 0.0285(6) -0.0154(6)
    Cl2 0.0226(5) 0.0571(7) 0.0259(5) -0.0006(5) 0.0058(4) 0.0065(5)
    O1 0.0401(16) 0.0293(17) 0.0292(16) -0.0082(13) 0.0117(13) 0.0027(12)
    O2 0.0433(17) 0.0265(16) 0.0440(18) -0.0114(14) 0.0144(14) -0.0019(14)
    N1 0.0136(14) 0.0266(19) 0.0221(17) -0.0004(12) 0.0036(13) 0.0000(13)
    N2 0.0169(16) 0.0249(19) 0.0239(17) -0.0012(13) 0.0007(13) 0.0002(13)
    N3 0.0243(16) 0.0268(19) 0.0173(16) -0.0040(14) 0.0060(13) -0.0026(14)
    C1 0.052(3) 0.040(3) 0.038(3) -0.009(2) 0.022(2) 0.007(2)
    C2 0.027(2) 0.023(2) 0.034(2) -0.0016(17) 0.0166(19) -0.0060(18)
    C3 0.0227(19) 0.017(2) 0.026(2) -0.0006(15) 0.0112(17) -0.0029(16)
    C4 0.022(2) 0.017(2) 0.032(2) -0.0007(15) 0.0109(18) -0.0044(16)
    C5 0.026(2) 0.024(2) 0.038(2) -0.0018(17) 0.0033(18) -0.0081(19)
    C6 0.0198(18) 0.023(2) 0.0206(19) -0.0013(15) 0.0063(16) 0.0009(15)
    C7 0.026(2) 0.023(2) 0.0172(19) 0.0028(16) 0.0063(16) 0.0027(15)
    C8 0.024(2) 0.028(2) 0.031(2) -0.0029(17) 0.0097(17) -0.0013(18)
    C9 0.028(2) 0.032(2) 0.038(2) 0.0020(18) 0.0194(19) -0.0010(19)
    C10 0.033(2) 0.025(2) 0.032(2) 0.0083(18) 0.0110(19) -0.0031(18)
    C11 0.028(2) 0.026(2) 0.031(2) -0.0031(17) 0.0042(18) -0.0004(18)
    C12 0.024(2) 0.030(2) 0.025(2) 0.0034(17) 0.0092(17) 0.0019(18)
    C13 0.0185(18) 0.019(2) 0.025(2) 0.0029(15) 0.0107(17) -0.0035(16)
    C14 0.025(2) 0.019(2) 0.021(2) 0.0047(15) 0.0052(17) 0.0040(16)
    C15 0.038(2) 0.024(2) 0.024(2) -0.0020(18) 0.0140(19) -0.0055(17)
    C16 0.037(2) 0.030(2) 0.029(2) -0.0050(18) 0.0176(19) -0.0007(18)
    C17 0.034(2) 0.018(2) 0.027(2) -0.0033(16) 0.0074(18) -0.0001(17)
    C18 0.030(2) 0.022(2) 0.021(2) -0.0001(16) 0.0093(17) -0.0026(16)
    C19 0.025(2) 0.022(2) 0.024(2) 0.0063(16) 0.0098(17) 0.0028(17)
_geom_special_details
;
All s.u.'s (except the s.u. in the dihedral angle between two l.s. planes) are
estimated using the full covariance matrix. The cell s.u.'s are taken into
account individually in the estimation of s.u.'s in distances, angles and
torsion angles; correlations between s.u.'s in cell parameters are only used
when they are defined by crystal symmetry. An approximate (isotropic)
treatment of cell s.u.'s is used for estimating s.u.'s involving l.s. planes.
;
loop_
    _geom_bond_atom_site_label_1
    _geom_bond_atom_site_label_2
    _geom_bond_site_symmetry_2
    _geom_bond_distance
    _geom_bond_publ_flag
    Br1 C17 . 1.898(4) ?
    Cl1 C10 . 1.751(4) ?
    O1 C2 . 1.339(4) ?
    O1 C1 . 1.445(5) ?
    O2 C2 . 1.214(4) ?
    N1 C13 . 1.315(4) ?
    N1 C6 . 1.479(4) ?
    N1 H1 . 0.8800 ?
    N2 C13 . 1.357(4) ?
    N2 C4 . 1.386(5) ?
    N2 H2 . 0.8800 ?
    N3 C13 . 1.330(4) ?
    N3 C14 . 1.428(4) ?
    N3 H3 . 0.8800 ?
    C1 H1A . 0.9800 ?
    C1 H1B . 0.9800 ?
    C1 H1C . 0.9800 ?
    C2 C3 . 1.475(5) ?
    C3 C4 . 1.349(5) ?
    C3 C6 . 1.510(5) ?
    C4 C5 . 1.500(5) ?
    C5 H5A . 0.9800 ?
    C5 H5B . 0.9800 ?
    C5 H5C . 0.9800 ?
    C6 C7 . 1.529(5) ?
    C6 H6 . 1.0000 ?
    C7 C8 . 1.390(5) ?
    C7 C12 . 1.391(5) ?
    C8 C9 . 1.382(5) ?
    C8 H8 . 0.9500 ?
    C9 C10 . 1.377(5) ?
    C9 H9 . 0.9500 ?
    C10 C11 . 1.381(5) ?
    C11 C12 . 1.377(5) ?
    C11 H11 . 0.9500 ?
    C12 H12 . 0.9500 ?
    C14 C15 . 1.377(5) ?
    C14 C19 . 1.395(5) ?
    C15 C16 . 1.395(5) ?
    C15 H15 . 0.9500 ?
    C16 C17 . 1.381(5) ?
    C16 H16 . 0.9500 ?
    C17 C18 . 1.373(5) ?
    C18 C19 . 1.374(5) ?
    C18 H18 . 0.9500 ?
    C19 H19 . 0.9500 ?
loop_
    _geom_angle_atom_site_label_1
    _geom_angle_atom_site_label_2
    _geom_angle_atom_site_label_3
    _geom_angle_site_symmetry_1
    _geom_angle_site_symmetry_3
    _geom_angle
    _geom_angle_publ_flag
    C2 O1 C1 . . 116.1(3) ?
    C13 N1 C6 . . 120.9(3) ?
    C13 N1 H1 . . 119.6 ?
    C6 N1 H1 . . 119.6 ?
    C13 N2 C4 . . 122.4(3) ?
    C13 N2 H2 . . 118.8 ?
    C4 N2 H2 . . 118.8 ?
    C13 N3 C14 . . 127.0(3) ?
    C13 N3 H3 . . 116.5 ?
    C14 N3 H3 . . 116.5 ?
    O1 C1 H1A . . 109.5 ?
    O1 C1 H1B . . 109.5 ?
    H1A C1 H1B . . 109.5 ?
    O1 C1 H1C . . 109.5 ?
    H1A C1 H1C . . 109.5 ?
    H1B C1 H1C . . 109.5 ?
    O2 C2 O1 . . 122.6(4) ?
    O2 C2 C3 . . 126.2(4) ?
    O1 C2 C3 . . 111.1(3) ?
    C4 C3 C2 . . 122.2(3) ?
    C4 C3 C6 . . 118.7(3) ?
    C2 C3 C6 . . 119.0(3) ?
    C3 C4 N2 . . 118.3(3) ?
    C3 C4 C5 . . 128.8(4) ?
    N2 C4 C5 . . 112.9(3) ?
    C4 C5 H5A . . 109.5 ?
    C4 C5 H5B . . 109.5 ?
    H5A C5 H5B . . 109.5 ?
    C4 C5 H5C . . 109.5 ?
    H5A C5 H5C . . 109.5 ?
    H5B C5 H5C . . 109.5 ?
    N1 C6 C3 . . 108.8(3) ?
    N1 C6 C7 . . 110.0(3) ?
    C3 C6 C7 . . 115.3(3) ?
    N1 C6 H6 . . 107.5 ?
    C3 C6 H6 . . 107.5 ?
    C7 C6 H6 . . 107.5 ?
    C8 C7 C12 . . 118.0(4) ?
    C8 C7 C6 . . 122.3(3) ?
    C12 C7 C6 . . 119.6(3) ?
    C9 C8 C7 . . 121.5(4) ?
    C9 C8 H8 . . 119.3 ?
    C7 C8 H8 . . 119.3 ?
    C10 C9 C8 . . 118.5(4) ?
    C10 C9 H9 . . 120.7 ?
    C8 C9 H9 . . 120.7 ?
    C9 C10 C11 . . 121.9(4) ?
    C9 C10 Cl1 . . 119.5(3) ?
    C11 C10 Cl1 . . 118.6(3) ?
    C12 C11 C10 . . 118.4(4) ?
    C12 C11 H11 . . 120.8 ?
    C10 C11 H11 . . 120.8 ?
    C11 C12 C7 . . 121.6(4) ?
    C11 C12 H12 . . 119.2 ?
    C7 C12 H12 . . 119.2 ?
    N1 C13 N3 . . 124.0(3) ?
    N1 C13 N2 . . 118.3(3) ?
    N3 C13 N2 . . 117.6(3) ?
    C15 C14 C19 . . 120.1(3) ?
    C15 C14 N3 . . 118.2(3) ?
    C19 C14 N3 . . 121.6(3) ?
    C14 C15 C16 . . 120.1(4) ?
    C14 C15 H15 . . 120.0 ?
    C16 C15 H15 . . 120.0 ?
    C17 C16 C15 . . 118.8(4) ?
    C17 C16 H16 . . 120.6 ?
    C15 C16 H16 . . 120.6 ?
    C18 C17 C16 . . 121.4(4) ?
    C18 C17 Br1 . . 118.9(3) ?
    C16 C17 Br1 . . 119.7(3) ?
    C17 C18 C19 . . 119.8(3) ?
    C17 C18 H18 . . 120.1 ?
    C19 C18 H18 . . 120.1 ?
    C18 C19 C14 . . 119.9(3) ?
    C18 C19 H19 . . 120.1 ?
    C14 C19 H19 . . 120.1 ?
loop_
    _geom_torsion_atom_site_label_1
    _geom_torsion_atom_site_label_2
    _geom_torsion_atom_site_label_3
    _geom_torsion_atom_site_label_4
    _geom_torsion_site_symmetry_1
    _geom_torsion_site_symmetry_2
    _geom_torsion_site_symmetry_3
    _geom_torsion_site_symmetry_4
    _geom_torsion
    _geom_torsion_publ_flag
    C1 O1 C2 O2 . . . . -2.1(5) ?
    C1 O1 C2 C3 . . . . 178.1(3) ?
    O2 C2 C3 C4 . . . . -3.4(6) ?
    O1 C2 C3 C4 . . . . 176.4(3) ?
    O2 C2 C3 C6 . . . . 179.9(4) ?
    O1 C2 C3 C6 . . . . -0.3(5) ?
    C2 C3 C4 N2 . . . . 175.7(3) ?
    C6 C3 C4 N2 . . . . -7.6(5) ?
    C2 C3 C4 C5 . . . . -4.6(6) ?
    C6 C3 C4 C5 . . . . 172.2(3) ?
    C13 N2 C4 C3 . . . . -18.5(5) ?
    C13 N2 C4 C5 . . . . 161.7(3) ?
    C13 N1 C6 C3 . . . . -37.3(4) ?
    C13 N1 C6 C7 . . . . 89.8(4) ?
    C4 C3 C6 N1 . . . . 32.5(4) ?
    C2 C3 C6 N1 . . . . -150.7(3) ?
    C4 C3 C6 C7 . . . . -91.6(4) ?
    C2 C3 C6 C7 . . . . 85.3(4) ?
    N1 C6 C7 C8 . . . . -139.6(3) ?
    C3 C6 C7 C8 . . . . -16.2(5) ?
    N1 C6 C7 C12 . . . . 44.8(4) ?
    C3 C6 C7 C12 . . . . 168.2(3) ?
    C12 C7 C8 C9 . . . . 0.5(5) ?
    C6 C7 C8 C9 . . . . -175.2(3) ?
    C7 C8 C9 C10 . . . . -1.5(6) ?
    C8 C9 C10 C11 . . . . 0.6(6) ?
    C8 C9 C10 Cl1 . . . . -177.6(3) ?
    C9 C10 C11 C12 . . . . 1.4(6) ?
    Cl1 C10 C11 C12 . . . . 179.7(3) ?
    C10 C11 C12 C7 . . . . -2.6(6) ?
    C8 C7 C12 C11 . . . . 1.6(5) ?
    C6 C7 C12 C11 . . . . 177.4(3) ?
    C6 N1 C13 N3 . . . . -168.9(3) ?
    C6 N1 C13 N2 . . . . 15.6(5) ?
    C14 N3 C13 N1 . . . . 18.7(6) ?
    C14 N3 C13 N2 . . . . -165.8(3) ?
    C4 N2 C13 N1 . . . . 14.7(5) ?
    C4 N2 C13 N3 . . . . -161.0(3) ?
    C13 N3 C14 C15 . . . . -146.4(4) ?
    C13 N3 C14 C19 . . . . 38.7(5) ?
    C19 C14 C15 C16 . . . . 1.2(5) ?
    N3 C14 C15 C16 . . . . -173.8(3) ?
    C14 C15 C16 C17 . . . . -0.7(6) ?
    C15 C16 C17 C18 . . . . -0.9(6) ?
    C15 C16 C17 Br1 . . . . 178.5(3) ?
    C16 C17 C18 C19 . . . . 1.9(6) ?
    Br1 C17 C18 C19 . . . . -177.4(3) ?
    C17 C18 C19 C14 . . . . -1.4(5) ?
    C15 C14 C19 C18 . . . . -0.1(5) ?
    N3 C14 C19 C18 . . . . 174.7(3) ?
loop_
    _geom_hbond_atom_site_label_D
    _geom_hbond_atom_site_label_H
    _geom_hbond_atom_site_label_A
    _geom_hbond_site_symmetry_A
    _geom_hbond_distance_DH
    _geom_hbond_distance_HA
    _geom_hbond_distance_DA
    _geom_hbond_angle_DHA
    _geom_hbond_publ_flag
    N1 H1 Cl2 . 0.8800 2.3400 3.136(3) 151.00 yes
    N2 H2 Cl2 4_565 0.8800 2.4100 3.179(3) 146.00 yes
    N3 H3 Cl2 4_565 0.8800 2.3900 3.191(3) 151.00 yes
    C5 H5A O2 . 0.9800 2.2200 2.897(5) 125.00 yes
    C15 H15 O2 3_676 0.9500 2.4200 3.197(5) 139.00 yes
    C18 H18 Cl2 2_545 0.9500 2.8100 3.702(4) 156.00 yes
