# Supplementary material for: 2-(4-Bromo­anilino)-6-(4-chloro­phen­yl)-5-meth­oxy­carbonyl-4-methyl-3,6-dihydro­pyrimidin-1-ium chloride
Source: Acta Crystallogr Sect E Struct Rep Online. 2013 Mar 9;69(Pt 4):o518–9. doi: 10.1107/S1600536813006296 (PMC3629576; doi:10.1107/S1600536813006296)
Supplement: Supplementary file 2 [file e-69-0o518-Isup2.hkl]

#
# h,k,l, Fc-squared, Fo-squared, sigma(Fo-squared) and status flag
#
data_I
_shelx_title ' 3f3 in P2(1)/n'
_shelx_refln_list_code          4
_shelx_F_calc_maximum      215.37
_exptl_crystal_F_000       952.00
_reflns_d_resolution_high  0.8107
 
loop_
 _symmetry_equiv_pos_as_xyz
 'x, y, z'
 '-x+1/2, y+1/2, -z+1/2'
 '-x, -y, -z'
 'x-1/2, -y-1/2, z-1/2'
 
_cell_length_a    13.2691
_cell_length_b    11.0965
_cell_length_c    14.9545
_cell_angle_alpha  90.000
_cell_angle_beta  114.181
_cell_angle_gamma  90.000
 
_shelx_F_squared_multiplier     1.000
 
loop_
 _refln_index_h
 _refln_index_k
 _refln_index_l
 _refln_F_squared_calc
 _refln_F_squared_meas
 _refln_F_squared_sigma
 _refln_observed_status
   2   0   0     8237.04     8294.58    180.35 o
   4   0   0    14425.41    14466.45    387.46 o
   6   0   0     4549.96     4045.29    168.20 o
   8   0   0     7134.14     7667.65    200.96 o
  10   0   0       57.98       51.90     56.27 o
  12   0   0      518.90      487.08    125.15 o
  14   0   0       37.54        0.00    119.14 o
   1   1   0     1212.17     1204.50     41.80 o
   2   1   0    13067.14    13199.29    214.81 o
   3   1   0     2471.07     2545.84     54.66 o
   4   1   0     1679.39     1959.39     53.02 o
   5   1   0      467.49      415.30     38.58 o
   6   1   0     5602.21     5055.74    130.13 o
   7   1   0       83.91      126.31     43.93 o
   8   1   0     2079.86     2205.74     68.74 o
   9   1   0        3.00        0.00     48.34 o
  10   1   0     3747.50     3760.08    181.97 o
  11   1   0       22.70       51.94     54.31 o
  12   1   0     1770.04     1696.97    113.97 o
  13   1   0        0.06        0.00     74.48 o
  14   1   0      135.94      166.45    101.62 o
   0   2   0     1682.10     1403.16     93.11 o
   1   2   0      467.31      512.53     24.43 o
   2   2   0      635.97      668.38     38.46 o
   3   2   0      675.36      727.89     35.35 o
   4   2   0     7445.61     7576.93    123.18 o
   5   2   0      644.41      563.23     46.53 o
   6   2   0     4499.40     4790.35     92.74 o
   7   2   0      349.46      363.47     34.29 o
   8   2   0      123.73      107.50     33.35 o
   9   2   0      445.10      482.09     41.81 o
  10   2   0       54.25        0.00     49.57 o
  11   2   0      101.89      114.08     53.77 o
  12   2   0      120.37       61.83     58.57 o
  13   2   0      396.13      518.90    108.13 o
  14   2   0       88.67      113.38     66.51 o
   1   3   0     7966.51     8237.92    199.31 o
   2   3   0     3147.26     3474.30    131.66 o
   3   3   0     8703.66     8407.06    190.73 o
   4   3   0     2573.83     2626.75     67.61 o
   5   3   0     4757.65     5088.90    139.61 o
   6   3   0      213.64      213.28     37.44 o
   7   3   0     2684.46     2660.54     84.75 o
   8   3   0       66.20       92.40     43.99 o
   9   3   0      192.87      164.63     59.92 o
  10   3   0       36.23       30.44     49.39 o
  11   3   0      248.65      138.41     60.11 o
  12   3   0      836.59      689.94     70.84 o
  13   3   0       54.98        0.00     63.18 o
  14   3   0       91.57      127.97     68.87 o
   0   4   0     7744.86     7474.85    295.35 o
   1   4   0     8372.32     8630.22    334.40 o
   2   4   0       69.52       88.96     27.03 o
   3   4   0    11318.63    11638.06    279.98 o
   4   4   0     3602.92     4208.00    103.01 o
   5   4   0    10103.69     9741.19    183.42 o
   6   4   0     1849.48     1814.14     65.68 o
   7   4   0      878.44      904.19     83.63 o
   8   4   0      286.48      258.57     47.97 o
   9   4   0     7251.64     6916.96    160.73 o
  10   4   0      117.36       75.42     70.36 o
  11   4   0      176.36      112.49     71.82 o
  12   4   0      538.33      557.43     73.22 o
  13   4   0      912.82     1136.83    200.47 o
  14   4   0       89.52       88.04     68.55 o
   1   5   0     7768.73     7348.20    310.37 o
   2   5   0      567.29      696.84     63.37 o
   3   5   0    10841.17    10461.23    205.02 o
   4   5   0       58.94        0.00     50.54 o
   5   5   0      451.60      511.50     32.20 o
   6   5   0      561.17      572.91     53.76 o
   7   5   0     1387.71     1525.99     61.50 o
   8   5   0        8.03       36.92     41.13 o
   9   5   0       47.66       93.54     46.64 o
  10   5   0       63.75       84.07     63.94 o
  11   5   0      243.65      272.55     60.07 o
  12   5   0      947.41      952.74    100.85 o
  13   5   0        7.91        0.00     83.09 o
   1   6   0     1325.23     1731.05    149.68 o
   2   6   0       41.03       29.32     80.35 o
   3   6   0      907.51      997.24     46.08 o
   4   6   0       13.21       31.45     51.46 o
   5   6   0      206.82      204.10     22.90 o
   6   6   0       22.44        0.00     37.84 o
   7   6   0       50.04        0.00     55.57 o
   8   6   0      333.84      344.33     87.35 o
   9   6   0       79.25       73.52     61.71 o
  10   6   0      247.83      213.55     72.84 o
  11   6   0      272.42      286.61     82.12 o
  12   6   0       63.51      122.91    130.40 o
  13   6   0      330.52      342.25    171.70 o
   1   7   0      141.17      138.66     99.62 o
   2   7   0     2424.71     2313.03    149.43 o
   3   7   0     2079.92     2187.07     64.52 o
   4   7   0      629.84      617.95     43.28 o
   5   7   0       14.08       36.15     39.62 o
   6   7   0      547.28      583.92     63.01 o
   7   7   0      278.63      371.17     68.96 o
   8   7   0      940.85      941.24     69.48 o
   9   7   0      906.60      900.08     74.03 o
  10   7   0      553.38      481.26     70.93 o
  11   7   0      119.20       13.39     96.11 o
  12   7   0        3.90       40.61     82.14 o
   1   8   0       10.46       13.65     78.59 o
   2   8   0       34.00       32.07     43.33 o
   3   8   0        0.45        0.00     50.54 o
   4   8   0     4305.65     4360.67    154.27 o
   5   8   0      120.92      191.04     65.61 o
   6   8   0      141.18       11.23     55.27 o
   7   8   0      227.54      325.94    117.30 o
   8   8   0     1411.71     1464.17     99.69 o
   9   8   0      330.67      350.31     62.63 o
  10   8   0      947.80     1006.35    105.76 o
  11   8   0      117.00       72.54     70.71 o
  12   8   0      616.69      584.20     86.17 o
   1   9   0      127.49      127.15     40.55 o
   2   9   0     3451.75     3659.25    128.99 o
   3   9   0      977.87     1062.89     81.01 o
   4   9   0      926.93     1019.14     87.40 o
   5   9   0      266.93      244.44     71.77 o
   6   9   0     1473.80     1530.83     64.66 o
   7   9   0      166.25      242.79     87.55 o
   8   9   0      428.78      483.88     64.24 o
   9   9   0        2.26       25.66     59.66 o
  10   9   0      248.92      232.41     71.11 o
  11   9   0       91.48       82.02    146.29 o
   1  10   0      203.60      236.78     49.56 o
   2  10   0       12.39        0.00     58.57 o
   3  10   0      553.74      479.23     73.96 o
   4  10   0      499.92      591.43     79.21 o
   5  10   0       25.82        0.00     90.11 o
   6  10   0      444.21      355.24    190.73 o
   7  10   0      159.59       97.69    128.15 o
   8  10   0      438.28      547.88    151.20 o
   9  10   0      263.89      316.73     68.83 o
  10  10   0      209.23      234.84     81.28 o
   1  11   0     1273.80     1077.28     80.09 o
   2  11   0     3589.09     3604.77    162.69 o
   3  11   0      225.56      114.90     68.69 o
   4  11   0       19.82        0.00     76.19 o
   5  11   0      260.81      322.40     84.94 o
   6  11   0      166.97        0.00     84.85 o
   7  11   0      436.30      594.60    106.88 o
   8  11   0      210.85      297.47    100.76 o
   1  12   0      341.33      258.81     70.08 o
   2  12   0       18.86        0.00     70.58 o
   3  12   0      692.60      633.75    104.12 o
   4  12   0      110.40       85.60     88.10 o
   5  12   0     1129.18     1252.28    113.94 o
   6  12   0      124.87       18.63     92.25 o
   7  12   0       17.65       62.00     96.09 o
   2  13   0      197.39      257.30     90.11 o
   3  13   0      408.03      425.50     99.62 o
   4  13   0        9.88      240.28    106.13 o
 -15   0   1      327.32      412.49    142.17 o
 -13   0   1       48.22        0.00    108.63 o
 -11   0   1     1680.12     1758.34     96.86 o
  -9   0   1      950.31      942.59     71.48 o
  -7   0   1      268.52      251.45     50.53 o
  -5   0   1     4342.57     4160.61    116.98 o
  -3   0   1       78.17       94.01     34.86 o
  -1   0   1      854.76      875.04     41.05 o
   1   0   1     4747.26     5043.77    113.09 o
   3   0   1    17428.40    19184.23    405.47 o
   5   0   1      167.16      157.63     41.75 o
   7   0   1    24065.16    22985.49    500.67 o
   9   0   1      476.26      594.47     67.75 o
  11   0   1     1479.79     1425.91    164.19 o
  13   0   1      775.13      887.05    149.18 o
 -15   1   1       21.20       57.64    100.12 o
 -14   1   1        8.38       79.26     79.46 o
 -13   1   1      104.73       42.05     58.27 o
 -12   1   1        0.60        0.00     55.27 o
 -11   1   1      715.05      781.42     65.10 o
 -10   1   1      613.51      578.56     48.50 o
  -9   1   1     2379.38     2187.01     69.82 o
  -8   1   1      693.04      757.89     44.54 o
  -7   1   1     1844.65     1874.05     59.70 o
  -6   1   1     2802.40     2833.17     68.11 o
  -5   1   1    17872.98    17436.77    266.35 o
  -4   1   1     3575.11     3592.12     98.84 o
  -3   1   1    11094.14    11444.40    267.37 o
  -2   1   1     8832.60     8874.62    153.28 o
  -1   1   1    16387.04    16122.71    210.66 o
   0   1   1      663.85      658.04     23.91 o
   1   1   1     2652.82     2600.22     50.30 o
   2   1   1      652.55      788.74     38.51 o
   3   1   1     1590.16     1805.47     67.56 o
   4   1   1        9.00       12.20     26.75 o
   5   1   1     2179.81     2088.41     59.32 o
   6   1   1       47.59       51.81     36.05 o
   7   1   1     1680.94     1864.36     70.74 o
   8   1   1      730.24      665.21     65.90 o
   9   1   1      418.68      460.93     44.71 o
  10   1   1      216.98      222.51     42.83 o
  11   1   1      442.51      439.66     60.76 o
  12   1   1      105.24      161.57    110.00 o
  13   1   1     1045.01     1076.15    109.70 o
  14   1   1       88.59      221.95    183.72 o
 -15   2   1     1022.89     1200.27    178.46 o
 -14   2   1       25.93        0.00     63.64 o
 -13   2   1        9.04        0.00     55.66 o
 -12   2   1      364.05      241.80     60.74 o
 -11   2   1      361.15      460.53     61.98 o
 -10   2   1       39.27       65.11     49.89 o
  -9   2   1      320.77      286.13     39.25 o
  -8   2   1      351.18      311.31     37.93 o
  -7   2   1      149.39      148.11     31.26 o
  -6   2   1     3683.52     3609.02     76.23 o
  -5   2   1       52.39       62.67     27.38 o
  -4   2   1      419.03      379.95     26.97 o
  -3   2   1    26163.09    26343.44    444.78 o
  -2   2   1     6104.37     6355.48    111.45 o
   0   2   1      901.49     1016.47     32.37 o
   1   2   1     4716.48     4773.12     99.32 o
   2   2   1    18646.57    18699.62    393.26 o
   3   2   1    10915.18    11265.62    314.85 o
   4   2   1       52.56       26.35     21.63 o
   5   2   1     1309.06     1269.52     42.26 o
   6   2   1     1645.67     1700.86     52.79 o
   7   2   1     2273.79     2272.99     64.83 o
   8   2   1       94.21      185.46     57.95 o
   9   2   1      654.77      652.39     60.74 o
  10   2   1      364.07      263.97     54.51 o
  11   2   1     3071.25     3071.49    114.35 o
  12   2   1        3.85        0.00     60.18 o
  13   2   1       25.08       52.36     63.26 o
  14   2   1        8.44       48.23     87.63 o
 -14   3   1       51.61       84.02     64.62 o
 -13   3   1       29.97       11.79     80.76 o
 -12   3   1     1051.38     1016.32     80.16 o
 -11   3   1     1059.85     1015.66     74.05 o
 -10   3   1      361.02      333.29     56.02 o
  -9   3   1     3209.37     2974.65     96.33 o
  -8   3   1      151.44      190.89     62.40 o
  -7   3   1     1298.05     1307.82     59.73 o
  -6   3   1      934.12      949.49     48.39 o
  -5   3   1    13284.44    13483.35    243.20 o
  -4   3   1     5391.63     5380.42    108.52 o
  -3   3   1      408.13      394.57     32.90 o
  -1   3   1     3236.20     3109.68    168.70 o
   0   3   1     7258.88     7344.95    125.45 o
   1   3   1      525.51      496.40     49.75 o
   2   3   1     1278.10     1371.81     73.59 o
   3   3   1       28.02        8.80     15.15 o
   4   3   1     5309.33     5251.12    110.18 o
   5   3   1      640.77      870.37     98.48 o
   6   3   1     3536.57     3587.97     94.93 o
   7   3   1      780.08      889.48     56.22 o
   8   3   1     2210.90     2081.64     81.80 o
   9   3   1      676.38      692.24     60.78 o
  10   3   1      357.55      323.14     59.81 o
  11   3   1       19.62       22.04     56.65 o
  12   3   1      619.10      630.32     73.37 o
  13   3   1      204.84      277.31     71.81 o
  14   3   1       92.37      128.17     72.13 o
 -14   4   1        7.46        0.00     64.72 o
 -13   4   1       92.57       17.21     64.03 o
 -12   4   1       33.43      111.43     60.12 o
 -11   4   1        2.19       41.27     52.33 o
 -10   4   1     1353.83     1343.68     73.14 o
  -9   4   1       53.07       42.61     55.71 o
  -8   4   1      628.30      701.26     53.82 o
  -7   4   1        2.38       13.06     36.49 o
  -6   4   1     5795.42     5722.58    123.21 o
  -5   4   1      740.28      862.29     45.14 o
  -4   4   1       27.89       39.81     22.45 o
  -3   4   1      851.77      949.12     69.58 o
  -2   4   1    28689.47    26289.14    891.06 o
  -1   4   1     3413.83     3065.63    169.70 o
   0   4   1       40.54       12.46     36.19 o
   1   4   1     2344.46     2331.04     65.08 o
   2   4   1     3286.39     3013.11     99.83 o
   3   4   1     2308.94     2735.27    105.88 o
   4   4   1     3745.48     4062.72    157.14 o
   5   4   1     6907.71     7173.17    143.94 o
   6   4   1     3277.86     3242.51     88.29 o
   7   4   1     1164.19     1175.96     59.22 o
   8   4   1      841.47      842.71     67.66 o
   9   4   1      324.70      270.08     60.94 o
  10   4   1     1182.50     1196.72     76.98 o
  11   4   1        3.54       40.69     56.91 o
  12   4   1      391.53      320.90     67.93 o
  13   4   1       11.14       53.89     66.01 o
 -14   5   1       47.71       48.24     87.57 o
 -13   5   1      128.06       42.95     87.60 o
 -12   5   1     1087.44      916.26     98.09 o
 -11   5   1      295.14      212.74     57.07 o
 -10   5   1     1557.84     1593.44    117.51 o
  -9   5   1      837.63      906.11     59.40 o
  -8   5   1     2576.20     2648.93     85.43 o
  -7   5   1       14.70       93.24     35.97 o
  -6   5   1       96.10      104.41     39.01 o
  -5   5   1     1332.22     1336.14     65.33 o
  -4   5   1     8702.55     8695.35    192.54 o
  -3   5   1      508.55      604.39     76.26 o
  -1   5   1       74.67      182.22     92.61 o
   0   5   1     6358.26     6126.26    265.31 o
   1   5   1      728.83      761.23     38.21 o
   2   5   1      734.99      831.50     60.18 o
   3   5   1     3810.30     4018.16    101.25 o
   4   5   1     5770.17     5386.36    163.94 o
   5   5   1      425.26      497.75     59.32 o
   6   5   1     1919.43     1931.18     83.23 o
   7   5   1       89.32       58.56     39.14 o
   8   5   1     3812.70     3686.30    105.35 o
   9   5   1      168.96      162.93     55.39 o
  10   5   1     1246.35     1387.10     77.76 o
  11   5   1        3.29        0.00     53.72 o
  12   5   1      369.08      399.44     90.28 o
  13   5   1      178.07      193.50    175.21 o
 -13   6   1        0.63       83.22     87.10 o
 -12   6   1     1420.62     1497.87    112.46 o
 -11   6   1      987.26      782.64    100.37 o
 -10   6   1       36.36      174.05     76.34 o
  -9   6   1      499.46      546.69     88.86 o
  -8   6   1     2421.25     2349.95    115.39 o
  -7   6   1     2972.52     3058.55    110.12 o
  -6   6   1     3165.47     3171.01    167.70 o
  -5   6   1      225.54      231.34     24.97 o
  -4   6   1     1222.77     1287.12     87.88 o
  -3   6   1     3234.92     3441.78    114.34 o
  -2   6   1     3165.11     2816.84    187.72 o
  -1   6   1      938.17     1178.40    127.15 o
   0   6   1       95.06        0.00     84.60 o
   1   6   1      671.69      808.91     50.65 o
   2   6   1     3340.27     3156.19     84.08 o
   3   6   1      788.83      918.42     58.92 o
   4   6   1       94.58      174.79     41.00 o
   5   6   1       15.15       15.01     20.45 o
   6   6   1      568.72      584.55     58.37 o
   7   6   1       82.37       45.65     47.48 o
   8   6   1      224.32      213.80     54.85 o
   9   6   1      736.15      746.41     79.97 o
  10   6   1     1460.55     1378.16     99.23 o
  11   6   1      124.47      117.75     75.26 o
  12   6   1        5.74       16.80     80.59 o
  13   6   1       51.95       48.97     87.27 o
 -13   7   1      234.60      285.00     89.83 o
 -12   7   1      216.83      224.56     84.11 o
 -11   7   1      397.46      345.19     93.36 o
 -10   7   1      226.22      266.52     73.97 o
  -9   7   1      255.86      123.71     67.08 o
  -8   7   1       13.12       17.19     56.75 o
  -7   7   1       67.94      160.87     48.65 o
  -6   7   1     1136.98     1192.56     61.35 o
  -5   7   1     1200.28     1244.66     52.92 o
  -4   7   1       66.13       74.82     53.69 o
  -3   7   1       54.87        7.51     45.69 o
  -2   7   1     4207.82     4009.25    236.28 o
  -1   7   1     4492.78     4299.09    238.78 o
   1   7   1     1658.77     1647.10     72.81 o
   2   7   1       83.54       84.72     39.62 o
   3   7   1     4556.22     4587.68    112.88 o
   4   7   1       56.42       43.96     37.83 o
   5   7   1     3420.47     3339.83    102.83 o
   6   7   1      130.71      203.35     36.40 o
   7   7   1     1051.12     1133.67     66.92 o
   8   7   1       18.88       47.75     52.31 o
   9   7   1      548.55      773.38     98.16 o
  10   7   1      423.15      347.09     71.36 o
  11   7   1        0.57       67.00     69.38 o
  12   7   1        0.94        0.00     74.11 o
 -12   8   1        8.86       89.47     75.13 o
 -11   8   1      935.43      874.07     96.88 o
 -10   8   1        0.86        8.87     60.56 o
  -9   8   1      104.64       10.99     66.91 o
  -8   8   1      815.51      896.46     68.63 o
  -7   8   1     4139.56     4090.60    183.77 o
  -6   8   1       28.57       67.35     73.22 o
  -5   8   1      688.19      672.73    105.63 o
  -4   8   1      665.62      667.15     68.59 o
  -3   8   1     4468.85     4321.17    141.35 o
  -2   8   1     1034.07      935.61    143.67 o
  -1   8   1     3234.03     3191.28    221.76 o
   0   8   1      242.01      269.32     34.54 o
   1   8   1     1116.93     1094.30     71.08 o
   2   8   1      113.32      142.66     54.07 o
   3   8   1     5592.73     5249.33    169.69 o
   4   8   1       71.76       75.17     84.35 o
   5   8   1      651.74      613.50     80.66 o
   6   8   1      191.18      144.00     64.50 o
   7   8   1      679.17      817.12     63.24 o
   8   8   1      324.98      295.92     59.76 o
   9   8   1      483.75      446.74    155.93 o
  10   8   1      170.91      152.68     69.24 o
  11   8   1      337.72      433.94     80.38 o
 -11   9   1       48.37       33.51     71.21 o
 -10   9   1        3.19       59.22     65.24 o
  -9   9   1      575.55      468.08     68.49 o
  -8   9   1        1.33        0.00     61.70 o
  -7   9   1     1372.15     1406.41     87.13 o
  -6   9   1      171.99      173.67     43.07 o
  -5   9   1     1283.83     1275.48     94.22 o
  -4   9   1       13.62       48.09     91.86 o
  -3   9   1     1288.31     1380.84    192.23 o
  -2   9   1      453.68      542.56     50.27 o
   0   9   1      269.52      315.87     43.05 o
   1   9   1     4478.22     4330.13    162.69 o
   2   9   1       88.72      100.01     64.58 o
   3   9   1     1835.17     1961.66    106.32 o
   4   9   1      718.67      710.27     92.11 o
   5   9   1     3105.23     3082.22    144.27 o
   6   9   1      946.10      964.36    100.73 o
   7   9   1      280.50      269.06     68.96 o
   8   9   1        3.28        0.00     55.78 o
   9   9   1     2097.94     2156.64    101.74 o
  10   9   1      493.28      494.74     77.78 o
 -10  10   1       73.09       87.34     69.97 o
  -9  10   1       16.69        0.00     60.76 o
  -8  10   1        6.42        7.75     55.80 o
  -7  10   1     1826.52     1885.51    109.68 o
  -6  10   1      128.03       29.73     76.93 o
  -5  10   1      100.45       79.80     71.41 o
  -4  10   1      198.55      236.32     70.33 o
  -3  10   1     1802.34     1866.72    101.69 o
  -2  10   1     1410.32     1409.05     80.05 o
  -1  10   1      389.62      427.51     39.05 o
   0  10   1     3023.27     2914.45    118.64 o
   1  10   1      599.98      714.35     76.09 o
   2  10   1       55.37      130.15     71.58 o
   3  10   1       63.86       13.88    137.16 o
   4  10   1      289.79      292.23     80.06 o
   5  10   1      112.46       56.58     77.93 o
   6  10   1      430.54      417.36    114.39 o
   7  10   1      305.77      484.22    138.66 o
   8  10   1      310.57      264.17    103.80 o
   9  10   1        9.97       59.44     66.08 o
  -9  11   1       50.91       75.38     66.11 o
  -8  11   1      256.19      191.75    215.76 o
  -7  11   1      140.86      145.17     90.28 o
  -6  11   1       63.45      102.00    110.38 o
  -5  11   1      717.40      786.18    262.56 o
  -4  11   1      572.00      446.64     96.86 o
  -3  11   1      319.19      236.42     68.01 o
  -2  11   1      211.55      227.27     62.57 o
   0  11   1      365.45      421.50     64.58 o
   1  11   1        7.07        0.00     62.07 o
   2  11   1       17.42        0.00     69.08 o
   3  11   1      116.23      194.73     84.60 o
   4  11   1      131.95       98.90     80.93 o
   5  11   1      660.32      672.69    107.88 o
   6  11   1       66.12        5.01     85.78 o
   7  11   1      134.47      204.66     95.84 o
   8  11   1      300.53      313.08    102.98 o
  -7  12   1      127.39       68.86     95.55 o
  -6  12   1      656.89      666.49    104.13 o
  -5  12   1       21.77        0.00     78.14 o
  -4  12   1      182.74      210.39    116.89 o
  -3  12   1      214.20      357.92     85.60 o
  -2  12   1      517.05      509.60     77.09 o
   0  12   1       22.56        0.00     61.07 o
   1  12   1       54.43        0.00     72.09 o
   2  12   1     2619.80     2496.96    153.68 o
   3  12   1       57.93      127.65     91.61 o
   4  12   1       40.35       21.53     98.12 o
   5  12   1        2.49       33.81     88.47 o
   6  12   1     1030.64     1201.81    223.01 o
  -4  13   1     1196.95     1136.85    127.15 o
  -3  13   1       63.57      120.64     87.10 o
   1  13   1      138.93       78.59     85.60 o
   2  13   1      205.18      147.67     90.11 o
   3  13   1      321.12      357.92    105.12 o
   4  13   1     1028.64     1110.32    135.16 o
 -14   0   2      741.84      794.44    136.16 o
 -12   0   2     1297.06     1138.62    104.12 o
 -10   0   2     1309.14     1318.24     83.60 o
  -8   0   2     2489.87     2372.60     96.21 o
  -6   0   2     2674.82     2871.21     97.70 o
  -4   0   2    14135.67    13228.21    288.31 o
   0   0   2     5084.12     4597.66    288.59 o
   2   0   2    15558.36    17018.13    360.17 o
   4   0   2     4870.06     5581.26    144.60 o
   6   0   2      268.76      359.91     53.73 o
   8   0   2     8873.13     9051.99    231.21 o
  10   0   2      359.56      408.73     67.13 o
  12   0   2      312.55      290.84    121.14 o
  14   0   2      608.74      650.27    153.18 o
 -15   1   2       49.77       95.94     88.03 o
 -14   1   2      117.99      127.60    111.87 o
 -13   1   2      738.97      716.34     73.60 o
 -12   1   2       18.22       36.67     51.54 o
 -11   1   2      519.52      511.39     49.38 o
 -10   1   2      231.47      261.89     82.95 o
  -9   1   2      124.62      160.81     37.46 o
  -8   1   2     4002.21     3891.10     88.28 o
  -7   1   2      784.20      728.57     40.37 o
  -6   1   2     1174.39     1179.20     57.88 o
  -5   1   2       79.48       73.83     28.27 o
  -4   1   2    15397.62    15318.48    232.76 o
  -3   1   2    19791.70    19387.00    286.71 o
  -2   1   2    13318.11    13213.19    226.88 o
  -1   1   2     1315.13     1370.56     45.16 o
   0   1   2        2.62        0.00     14.85 o
   1   1   2     6037.70     6366.78     91.99 o
   2   1   2    46384.00    48950.97    816.27 o
   3   1   2     2009.61     2178.05     52.86 o
   4   1   2     3162.74     3289.28     98.34 o
   5   1   2     2890.08     3061.51     71.79 o
   6   1   2     2977.66     2898.56     73.02 o
   7   1   2      433.29      414.42     40.15 o
   8   1   2     1866.19     2053.70     67.47 o
   9   1   2      514.56      493.63     45.31 o
  10   1   2      326.88      294.89     56.39 o
  11   1   2        4.16       29.49     53.05 o
  12   1   2       22.96        0.00     76.34 o
  13   1   2      232.95      211.94     90.88 o
  14   1   2        5.93        0.00    150.43 o
 -15   2   2       72.64      187.23     97.34 o
 -14   2   2     1705.18     1697.80     97.86 o
 -13   2   2      726.81      713.06     75.16 o
 -12   2   2        5.18       31.13     56.09 o
 -11   2   2      432.88      485.43     72.65 o
 -10   2   2     3010.94     2905.10    113.87 o
  -9   2   2     2233.67     2199.26     73.19 o
  -8   2   2     3384.54     3301.76     78.63 o
  -7   2   2     1813.70     1866.18     59.74 o
  -6   2   2     3927.43     4003.87     82.17 o
  -5   2   2     7867.87     7297.79    122.96 o
  -4   2   2      107.20      172.04     34.03 o
  -3   2   2    12469.15    12535.80    217.42 o
  -2   2   2    12332.49    12294.66    209.52 o
  -1   2   2      253.12      269.88     36.00 o
   0   2   2      378.32      311.27     30.37 o
   1   2   2     2800.10     2843.39     75.94 o
   2   2   2    23409.20    23818.91    358.77 o
   3   2   2      678.74      656.72     39.07 o
   4   2   2     4580.34     4594.88     84.16 o
   5   2   2      708.40      864.36     53.64 o
   6   2   2      541.00      595.48     36.57 o
   7   2   2      143.11      119.73     38.44 o
   8   2   2     2031.95     1951.78     67.05 o
   9   2   2       75.15       55.66     48.90 o
  10   2   2       23.55        0.00     52.54 o
  11   2   2       15.72       97.71     58.94 o
  12   2   2       20.55       60.78     62.28 o
  13   2   2      125.40      128.70    121.89 o
 -15   3   2      448.76      468.35     80.25 o
 -14   3   2      195.50      161.81     76.43 o
 -13   3   2      371.55      419.57     70.10 o
 -12   3   2       29.31        0.00     53.53 o
 -11   3   2     1315.92     1354.39     78.17 o
 -10   3   2        4.55        0.00     45.89 o
  -9   3   2        0.16        0.00     43.09 o
  -8   3   2     4066.37     3886.99     84.24 o
  -7   3   2     7470.29     7377.79    128.99 o
  -6   3   2      405.09      455.66     31.65 o
  -5   3   2      902.87      979.09     45.63 o
  -4   3   2     1966.97     2050.53     57.71 o
  -3   3   2       81.39       83.31     25.01 o
  -2   3   2    20124.17    20961.85    352.21 o
  -1   3   2     7129.82     7211.86    121.68 o
   0   3   2      453.94      430.23     35.61 o
   1   3   2     6054.84     6045.54    128.18 o
   2   3   2     7288.87     7060.21    181.28 o
   3   3   2     8348.30     8397.88    138.35 o
   4   3   2        2.07        0.00     34.16 o
   5   3   2     3819.19     3907.83     98.16 o
   6   3   2      515.14      443.36     75.36 o
   7   3   2     1340.78     1324.00     80.49 o
   8   3   2       52.29      113.90     48.18 o
   9   3   2      251.15      308.41     69.62 o
  10   3   2      116.73       90.95     91.95 o
  11   3   2      633.65      675.33    108.68 o
  12   3   2     1002.88      925.76     80.03 o
  13   3   2      220.20      139.37     78.42 o
 -14   4   2      358.45      410.07     74.12 o
 -13   4   2      420.61      428.58     98.03 o
 -12   4   2      367.95      370.69     61.71 o
 -11   4   2        1.90        0.00     49.15 o
 -10   4   2     2076.37     2240.78    173.59 o
  -9   4   2      897.02     1023.27     80.69 o
  -8   4   2       98.98      110.64     41.54 o
  -7   4   2     1128.08     1178.83     54.68 o
  -6   4   2      456.98      496.42     39.26 o
  -5   4   2     5551.74     5761.55    116.76 o
  -4   4   2       81.51       44.74     33.92 o
  -3   4   2     4942.54     5412.52    121.59 o
  -2   4   2      606.13      645.67     27.45 o
  -1   4   2     2706.41     2629.66     61.51 o
   0   4   2      250.53      281.32     33.51 o
   1   4   2     6754.03     6538.07    137.49 o
   2   4   2     1889.72     2183.40     76.53 o
   3   4   2     1827.34     1775.97     87.29 o
   4   4   2      186.86      188.09     35.33 o
   5   4   2    11938.02    11798.56    221.19 o
   6   4   2        1.92       51.25     37.68 o
   7   4   2       43.00       43.35     40.92 o
   8   4   2      497.38      537.20     57.01 o
   9   4   2      500.37      453.22     59.55 o
  10   4   2      560.71      558.75     67.39 o
  11   4   2      365.10      437.83     65.50 o
  12   4   2      268.74      226.38     86.82 o
  13   4   2      578.72      716.89     82.63 o
 -14   5   2      101.95       64.00     87.51 o
 -13   5   2      260.46      246.05     84.67 o
 -12   5   2     1103.74     1091.59     99.40 o
 -11   5   2      107.50      134.73     53.08 o
 -10   5   2      242.87      260.08     62.25 o
  -9   5   2      678.13      728.62     69.32 o
  -8   5   2      570.55      603.86     49.42 o
  -7   5   2     2163.35     2103.34     83.57 o
  -6   5   2      985.47      973.29     44.97 o
  -5   5   2      188.50      137.43     53.81 o
  -4   5   2     4537.73     4992.48     98.19 o
  -3   5   2     3844.64     3808.89    130.17 o
  -2   5   2      591.80      549.68     61.57 o
  -1   5   2     5470.24     5405.81    221.76 o
   0   5   2     2538.98     2615.05     72.45 o
   1   5   2      373.55      387.19     78.99 o
   2   5   2     1154.51     1298.62     55.55 o
   3   5   2     8421.68     8692.51    182.45 o
   4   5   2     3165.59     2793.15    115.91 o
   5   5   2     3682.94     3941.29    102.78 o
   6   5   2     1223.10     1241.27     69.69 o
   7   5   2     2992.08     3150.45    130.57 o
   8   5   2      725.53      747.13     58.64 o
   9   5   2      295.32      265.55     54.77 o
  10   5   2      509.50      395.85     62.75 o
  11   5   2      773.22      935.89     77.63 o
  12   5   2       49.38       23.39     79.97 o
  13   5   2       78.90      133.86     89.94 o
 -14   6   2        9.88        0.00     81.66 o
 -13   6   2      116.67      186.83     85.94 o
 -12   6   2       14.13        0.00    137.41 o
 -11   6   2       75.63       75.40     68.99 o
 -10   6   2        3.26       14.74     63.09 o
  -9   6   2      572.43      674.59    162.94 o
  -8   6   2       48.76        9.48     55.89 o
  -7   6   2      607.70      612.73     59.34 o
  -6   6   2      722.86      708.11     54.21 o
  -5   6   2     7345.16     7597.22    145.11 o
  -4   6   2     3124.05     3156.00     70.88 o
  -3   6   2      964.06     1239.47    130.65 o
  -2   6   2     2429.08     2304.23    170.20 o
  -1   6   2     5334.75     4980.96    133.24 o
   0   6   2     2697.50     2687.83     91.65 o
   1   6   2     5221.31     5222.05    119.43 o
   2   6   2      172.20      250.56     40.32 o
   3   6   2     1704.33     1651.22     67.41 o
   4   6   2     3373.20     3250.70    117.48 o
   5   6   2     4257.12     4198.41     92.54 o
   6   6   2      291.21      332.96     57.09 o
   7   6   2     1064.81     1154.89     67.61 o
   8   6   2      118.31       37.23     57.98 o
   9   6   2      538.79      437.69     67.45 o
  10   6   2      118.71        1.35     64.39 o
  11   6   2       90.04       12.94     69.87 o
  12   6   2       68.63       82.91     74.33 o
 -13   7   2      716.40      711.79    112.63 o
 -12   7   2      662.17      672.22     94.65 o
 -11   7   2      495.84      637.40    125.15 o
 -10   7   2     1454.90     1168.30     91.01 o
  -9   7   2       40.36        0.00     57.87 o
  -8   7   2      294.36      249.29     58.80 o
  -7   7   2     4025.48     4081.36    207.25 o
  -6   7   2     4136.58     3935.84    108.03 o
  -5   7   2       87.15       48.29     35.33 o
  -4   7   2      171.42      200.51     21.40 o
  -3   7   2      582.55      568.67    120.14 o
  -2   7   2     1772.95     1489.26    148.68 o
  -1   7   2       72.18       31.14     30.75 o
   0   7   2      126.18      161.69     45.55 o
   1   7   2     5111.72     5174.72    136.66 o
   2   7   2      572.81      571.82     84.87 o
   3   7   2       37.41       17.35     39.97 o
   4   7   2      209.47      236.35     45.15 o
   5   7   2     1351.14     1440.28     88.85 o
   6   7   2     1407.52     1393.78     57.75 o
   7   7   2      883.41      893.28    122.65 o
   8   7   2      104.68       15.66     54.59 o
   9   7   2      907.59      917.59     77.78 o
  10   7   2      523.04      460.89     75.49 o
  11   7   2       15.87        0.00     70.35 o
  12   7   2     1160.62     1168.89    170.97 o
 -12   8   2       58.19       28.70    157.69 o
 -11   8   2      731.28      611.02     86.67 o
 -10   8   2        7.81        0.00     60.70 o
  -9   8   2      154.17      119.55     58.45 o
  -8   8   2      635.56      805.33     67.35 o
  -7   8   2      377.67      432.58     73.64 o
  -6   8   2       21.46       86.60     57.23 o
  -5   8   2      343.21      383.18     42.77 o
  -4   8   2     2734.69     2518.01     80.59 o
  -3   8   2        3.78        0.00    109.63 o
  -2   8   2      314.03      418.97     39.30 o
  -1   8   2     1169.63     1077.09     58.59 o
   0   8   2     9250.19     9129.31    290.34 o
   1   8   2     1710.31     1676.49    103.62 o
   2   8   2      634.86      649.00     50.53 o
   3   8   2      256.23      219.78     43.82 o
   4   8   2     1944.71     2000.56     98.33 o
   5   8   2      725.90      795.97    135.91 o
   6   8   2      970.94      933.76     59.98 o
   7   8   2       11.15       53.39     50.97 o
   8   8   2     1067.95      883.22     71.67 o
   9   8   2       74.27       29.25     61.78 o
  10   8   2      241.76      154.49     69.50 o
  11   8   2      417.03      398.64     80.34 o
 -11   9   2      128.24      161.78     73.39 o
 -10   9   2      275.24      278.19     69.43 o
  -9   9   2       62.26       48.02     65.95 o
  -8   9   2      526.05      533.11     63.59 o
  -7   9   2       10.83        3.38     56.90 o
  -6   9   2       57.19       39.78     43.87 o
  -5   9   2      280.82      295.45     40.72 o
  -4   9   2        9.13        0.00     29.70 o
  -3   9   2     1143.10     1100.93     45.05 o
  -2   9   2      588.52      593.57    114.39 o
  -1   9   2      318.25      327.39     51.06 o
   0   9   2      250.32      364.93     61.57 o
   1   9   2     1684.50     1611.91    103.62 o
   2   9   2      919.29      808.46     89.11 o
   3   9   2       26.56       84.12     68.16 o
   4   9   2        0.39        0.00     64.87 o
   5   9   2      394.87      432.96     82.96 o
   6   9   2     1048.68      968.68    104.22 o
   7   9   2        7.29       10.15     74.18 o
   8   9   2      295.48      323.34     65.09 o
   9   9   2       23.06        0.00     71.30 o
  10   9   2      272.35      314.27     75.75 o
 -10  10   2      706.37      668.38     78.44 o
  -9  10   2      864.76      705.82     75.14 o
  -8  10   2       12.40      127.74     56.79 o
  -7  10   2      300.85      305.20     56.05 o
  -6  10   2     1429.19     1417.54     69.56 o
  -5  10   2      204.55      198.01     42.78 o
  -4  10   2     1242.82     1202.41     93.09 o
  -3  10   2        4.29       21.33     30.49 o
  -2  10   2     1196.74     1157.66     67.70 o
  -1  10   2      582.92      638.26     64.58 o
   0  10   2     3899.25     3503.65    149.18 o
   1  10   2        7.88        3.00     67.08 o
   2  10   2      340.06      261.31     80.09 o
   3  10   2      151.47      141.17     85.10 o
   4  10   2     2382.15     2313.21    174.46 o
   5  10   2       19.15       57.85     78.84 o
   6  10   2       62.10       31.42     85.75 o
   7  10   2     1132.24      991.49    116.42 o
   8  10   2      233.96      312.16     67.86 o
   9  10   2       68.30      100.26     68.99 o
  -9  11   2        8.39        0.00     62.49 o
  -8  11   2      659.43      656.04     71.80 o
  -7  11   2       40.45       92.44     55.64 o
  -6  11   2      516.88      596.40     94.86 o
  -5  11   2      298.94      208.62     74.70 o
  -4  11   2      634.42      547.65    102.87 o
  -3  11   2     2806.62     2706.37    118.04 o
  -2  11   2     1039.64     1006.90     51.98 o
  -1  11   2      237.23      396.47     68.08 o
   0  11   2     1145.81     1136.85     96.61 o
   1  11   2       99.07       87.60     74.09 o
   2  11   2      694.47      694.82     97.12 o
   3  11   2     1524.79     1704.52    135.16 o
   4  11   2       53.09      131.66     99.62 o
   5  11   2      429.46      495.16    277.58 o
   6  11   2      502.44      457.79    124.40 o
   7  11   2        4.10       66.50    191.23 o
   8  11   2       11.04      134.50    100.40 o
  -7  12   2      548.63      555.71    102.71 o
  -6  12   2      693.62      791.76    105.14 o
  -5  12   2      950.01     1079.96    354.67 o
  -4  12   2      242.80      205.38     75.84 o
  -3  12   2      644.03      748.39     88.10 o
  -1  12   2       90.87      128.15     71.08 o
   0  12   2      326.55      452.54     85.60 o
   1  12   2       21.85        0.00     82.10 o
   2  12   2        0.47        0.00     82.60 o
   3  12   2      703.22      618.73    113.13 o
   4  12   2      268.46      342.41    106.63 o
   5  12   2      155.25      219.76    111.13 o
   6  12   2      413.01      372.87    104.30 o
  -5  13   2       27.07       98.70     87.29 o
  -4  13   2      139.73        0.00     86.10 o
  -3  13   2      257.40      199.74     83.60 o
   0  13   2       27.54      113.13     85.60 o
   1  13   2       38.60        0.00     91.11 o
   2  13   2       10.58        0.00     93.11 o
   3  13   2      180.12      174.71    108.63 o
 -15   0   3     1164.13     1079.28    162.19 o
 -13   0   3      989.73     1276.96     94.94 o
 -11   0   3     1894.28     1894.72     99.35 o
  -9   0   3     2224.69     2307.34    143.42 o
  -7   0   3     5807.36     5370.09    147.05 o
  -5   0   3      770.24      806.52     53.83 o
  -3   0   3    11530.39    10948.47    339.40 o
  -1   0   3       61.85       62.47     47.31 o
   1   0   3     2253.50     2377.96     74.51 o
   3   0   3     2474.63     2728.97     88.44 o
   5   0   3     1070.66     1215.71     68.41 o
   7   0   3      516.13      704.47     63.36 o
   9   0   3     1052.38     1216.26     82.03 o
  11   0   3     1759.00     1309.55    142.17 o
  13   0   3      580.86      438.02    134.66 o
 -15   1   3      543.23      626.06    104.88 o
 -14   1   3       98.03       73.33     62.04 o
 -13   1   3      511.61      492.89     68.61 o
 -12   1   3      592.91      563.28     53.66 o
 -11   1   3       22.50        0.00     38.97 o
 -10   1   3     2086.84     2032.20     69.03 o
  -9   1   3       69.11       47.59     35.63 o
  -8   1   3      629.76      574.53     41.29 o
  -7   1   3     2201.58     2206.58     63.80 o
  -6   1   3       30.62       27.56     30.27 o
  -5   1   3     2860.77     2641.03     65.03 o
  -4   1   3    10469.24    10329.93    164.00 o
  -3   1   3      134.26      135.64     29.53 o
  -2   1   3      688.82      694.99     38.37 o
  -1   1   3     4922.75     4704.35     93.64 o
   0   1   3    22837.15    23163.85    459.25 o
   1   1   3    16536.25    16251.28    247.72 o
   2   1   3     1041.15     1129.47     35.34 o
   3   1   3    14153.99    15029.72    420.01 o
   4   1   3     3819.33     4006.05     83.16 o
   5   1   3     4220.22     4496.13     92.16 o
   6   1   3      293.00      337.35     37.35 o
   7   1   3      413.74      438.88     42.14 o
   8   1   3     1117.03     1139.15     63.28 o
   9   1   3     2502.64     2798.14    101.90 o
  10   1   3      639.76      583.90     62.46 o
  11   1   3      619.23      558.20     67.23 o
  12   1   3      352.64      181.76     82.30 o
  13   1   3      242.73       77.73     87.08 o
 -15   2   3       66.16        0.00     67.00 o
 -14   2   3      150.73      186.31     66.27 o
 -13   2   3       74.65       60.42     62.76 o
 -12   2   3      255.58      262.44     87.93 o
 -11   2   3      590.11      593.88     64.36 o
 -10   2   3     2089.20     2141.98     70.52 o
  -9   2   3      573.93      573.18     42.89 o
  -8   2   3      589.78      531.00     62.64 o
  -7   2   3    18251.73    17745.14    276.38 o
  -6   2   3     5060.29     4711.48     91.86 o
  -5   2   3      426.63      509.40     32.48 o
  -4   2   3      261.79      274.03     30.27 o
  -3   2   3    28811.04    29436.24    495.75 o
  -2   2   3    25468.04    25803.04    387.25 o
  -1   2   3    10475.50    10866.86    150.11 o
   0   2   3    22306.77    23079.08    311.85 o
   1   2   3    10005.32    10079.50    175.10 o
   2   2   3    18423.73    18041.30    324.24 o
   3   2   3      877.48      795.00     50.43 o
   4   2   3     1853.80     1833.38     49.70 o
   5   2   3      127.71      149.92     28.45 o
   6   2   3     5586.92     5670.71    221.46 o
   7   2   3       47.71       69.41     31.36 o
   8   2   3        5.31        0.00     46.26 o
   9   2   3     2403.67     2448.29     96.21 o
  10   2   3     2279.02     2234.31     96.56 o
  11   2   3      200.40      127.89     80.06 o
  12   2   3      105.13       55.46     63.62 o
  13   2   3       13.82       15.35    103.62 o
 -15   3   3       55.41       61.69     69.11 o
 -14   3   3       41.31        9.86     61.09 o
 -13   3   3      781.19      906.18    105.86 o
 -12   3   3      668.85      512.90     66.11 o
 -11   3   3       16.42        0.00     51.60 o
 -10   3   3      857.41      922.26     62.37 o
  -9   3   3      188.12      217.86     43.21 o
  -8   3   3     1402.01     1369.88     50.71 o
  -7   3   3       85.41       53.26     28.50 o
  -6   3   3     3700.07     3561.98     74.20 o
  -5   3   3     1769.74     1747.61     46.77 o
  -4   3   3     9428.91     9858.18    174.92 o
  -3   3   3     2276.85     2335.07     65.38 o
  -2   3   3     4458.31     4486.65     70.09 o
  -1   3   3     4849.39     4686.09     89.21 o
   0   3   3     7155.35     7110.11    145.59 o
   1   3   3      119.47      129.07     36.85 o
   2   3   3      176.98      187.17     18.34 o
   3   3   3    12018.64    11918.44    226.25 o
   4   3   3     1575.80     1471.03     65.46 o
   5   3   3     5168.61     5169.35    119.53 o
   6   3   3      575.57      649.32     50.32 o
   7   3   3       37.29        7.98     43.72 o
   8   3   3     1436.08     1335.08     72.11 o
   9   3   3     1616.06     1653.85     96.90 o
  10   3   3       91.83       64.28     59.25 o
  11   3   3      279.66      388.73     67.43 o
  12   3   3     1036.43      976.31     99.03 o
  13   3   3      330.59      333.44     76.74 o
 -15   4   3       67.91      144.86     78.74 o
 -14   4   3       35.78       41.01     70.92 o
 -13   4   3      422.00      472.27     68.53 o
 -12   4   3       76.41       32.17     57.26 o
 -11   4   3       56.93       67.86     57.53 o
 -10   4   3       17.36       16.88     45.14 o
  -9   4   3      483.50      506.99     50.76 o
  -8   4   3      439.94      435.48     46.46 o
  -7   4   3      457.25      406.69     41.86 o
  -6   4   3      312.47      363.47     37.44 o
  -5   4   3     1559.10     1575.72     53.63 o
  -4   4   3       34.18       92.11     51.06 o
  -3   4   3     8225.79     8719.83    275.33 o
  -2   4   3     4621.82     4751.11    140.17 o
  -1   4   3        3.06        0.00     32.44 o
   0   4   3        6.54        0.00     33.16 o
   1   4   3       19.58       13.77     47.37 o
   2   4   3     3536.28     3615.01    128.43 o
   3   4   3      409.62      522.82     45.79 o
   4   4   3      676.09      746.48     55.20 o
   5   4   3      299.47      241.39     42.74 o
   6   4   3     1272.13     1236.13     55.74 o
   7   4   3      325.16      334.19     50.37 o
   8   4   3      375.43      355.54     54.23 o
   9   4   3       38.22       23.82     53.07 o
  10   4   3      114.88      185.45     59.94 o
  11   4   3        6.87        9.30     60.15 o
  12   4   3      167.95      311.87     71.22 o
 -14   5   3      154.08      189.77     90.21 o
 -13   5   3        0.93       46.63     75.39 o
 -12   5   3       75.50      194.79     74.74 o
 -11   5   3      101.20       51.05     66.26 o
 -10   5   3     2504.80     2348.36     88.85 o
  -9   5   3     5116.44     4856.75    187.37 o
  -8   5   3      560.64      570.44     48.04 o
  -7   5   3       81.98       41.98     33.70 o
  -6   5   3     1554.34     1655.95     55.57 o
  -5   5   3     3200.66     2992.79     94.37 o
  -4   5   3     4325.05     4319.62    156.69 o
  -3   5   3     3854.90     4094.01    169.70 o
  -2   5   3       53.90       86.54     39.76 o
  -1   5   3       18.16        0.00     24.19 o
   0   5   3     2667.32     2432.16     89.96 o
   1   5   3     2479.59     2366.08     80.77 o
   2   5   3       58.85        0.00     38.60 o
   3   5   3      427.47      442.86     49.21 o
   4   5   3      695.92      783.52     31.00 o
   5   5   3      101.28      129.78     39.37 o
   6   5   3      548.75      577.86     54.70 o
   7   5   3       47.89        0.00     49.48 o
   8   5   3       65.79      126.20     57.04 o
   9   5   3       42.80       71.49     48.24 o
  10   5   3      425.84      428.47     71.59 o
  11   5   3      772.52      792.51     69.14 o
  12   5   3      290.78      353.50     68.09 o
 -14   6   3       12.24       52.39     85.17 o
 -13   6   3       37.34        0.00    156.94 o
 -12   6   3      609.10      502.73     85.29 o
 -11   6   3      454.70      478.39     77.47 o
 -10   6   3     1158.87     1032.32     85.67 o
  -9   6   3      430.27      358.15     68.71 o
  -8   6   3     2718.52     2640.34    110.33 o
  -7   6   3      958.77     1099.89     70.27 o
  -6   6   3      643.85      637.00     55.72 o
  -5   6   3      184.95      151.55     41.49 o
  -4   6   3       35.14       22.49     40.56 o
  -3   6   3     2148.08     2156.59     81.76 o
  -2   6   3     6637.48     6507.92    171.66 o
  -1   6   3      303.75      294.95     29.86 o
   0   6   3     5730.27     5971.20    134.98 o
   1   6   3     4754.23     4764.05    133.92 o
   2   6   3     2180.54     1958.60     92.57 o
   3   6   3       71.09        0.00     41.40 o
   4   6   3      483.33      530.33     55.67 o
   5   6   3     4606.97     4503.23    101.15 o
   6   6   3     1598.10     1580.96     73.87 o
   7   6   3     1851.24     1771.74     84.45 o
   8   6   3      670.62      834.67     72.76 o
   9   6   3       57.46       65.65     61.65 o
  10   6   3      146.93      176.77     69.93 o
  11   6   3      255.12      225.11     75.62 o
  12   6   3      554.69      516.04     84.74 o
 -13   7   3       86.76      104.22    164.44 o
 -12   7   3       30.82        0.00     74.10 o
 -11   7   3      147.82      205.34    145.67 o
 -10   7   3     1264.27     1238.97     93.58 o
  -9   7   3      656.26      677.60     75.47 o
  -8   7   3       10.34       55.68     55.50 o
  -7   7   3       63.92       77.58     50.81 o
  -6   7   3     1732.65     1716.41     84.22 o
  -5   7   3     1348.39     1365.97     60.91 o
  -4   7   3     2148.48     2127.01    121.14 o
  -3   7   3     2178.97     2245.01     82.98 o
  -2   7   3      608.88      581.93     58.07 o
  -1   7   3     4459.98     4398.74    246.79 o
   0   7   3     6148.25     6035.32    158.66 o
   1   7   3      732.86      700.31     57.45 o
   2   7   3       54.46       83.27     43.46 o
   3   7   3     1061.39     1021.32     63.51 o
   4   7   3      287.24      342.81     65.34 o
   5   7   3       74.24       14.29     52.67 o
   6   7   3      254.86      334.30     44.79 o
   7   7   3      678.35      564.26     54.11 o
   8   7   3      301.55      430.43     65.34 o
   9   7   3       23.01        0.00     80.12 o
  10   7   3      116.02       92.02     71.86 o
  11   7   3      284.75      191.83     73.68 o
 -12   8   3      158.82      159.21     83.82 o
 -11   8   3      162.06      144.41     77.76 o
 -10   8   3       71.37       50.68     67.79 o
  -9   8   3       64.54       48.16     63.02 o
  -8   8   3       15.08        0.00     50.71 o
  -7   8   3      345.54      368.51     53.77 o
  -6   8   3      257.04      226.01     46.62 o
  -5   8   3      694.35      755.84     83.52 o
  -4   8   3     1315.31     1319.67     71.32 o
  -3   8   3       50.59       11.77     41.95 o
  -2   8   3      955.84      897.70    105.63 o
  -1   8   3        9.07       15.67     81.10 o
   0   8   3      966.16     1086.79     87.60 o
   1   8   3     2711.78     2576.57    180.96 o
   2   8   3      528.01      573.64     58.59 o
   3   8   3      547.07      581.85     56.41 o
   4   8   3       14.78        0.00     48.18 o
   5   8   3       13.41        0.00     50.96 o
   6   8   3     1000.58     1192.16     66.87 o
   7   8   3     1239.35     1188.05     73.60 o
   8   8   3      198.01      234.99    101.40 o
   9   8   3       12.02       30.30     64.44 o
  10   8   3        4.11        0.00     74.65 o
 -12   9   3      396.14      435.28     84.65 o
 -11   9   3       87.79        0.58     68.30 o
 -10   9   3       30.25        0.00     62.63 o
  -9   9   3     1273.46     1289.17     89.71 o
  -8   9   3      269.03      227.94     74.85 o
  -7   9   3       64.28       17.48     49.48 o
  -6   9   3      672.26      625.64    151.36 o
  -5   9   3     3687.81     3529.65    101.24 o
  -4   9   3     1093.62     1147.84     55.53 o
  -3   9   3       91.47       23.43     47.11 o
  -2   9   3      175.95      151.47     96.36 o
  -1   9   3     1888.32     1885.36     95.02 o
   0   9   3      774.58      796.94     85.10 o
   1   9   3      796.43      945.62     97.12 o
   2   9   3       42.36       43.55     77.59 o
   3   9   3      179.90      205.55     77.02 o
   4   9   3      175.87      222.31     78.33 o
   5   9   3      406.63      535.27     94.27 o
   6   9   3       53.36       56.47    100.87 o
   7   9   3      253.21      278.35     60.70 o
   8   9   3      168.64      141.21     62.86 o
   9   9   3      208.63      149.09     86.35 o
 -10  10   3       99.26        0.00     67.16 o
  -9  10   3       13.18       30.53     61.05 o
  -8  10   3       44.34        0.75     55.32 o
  -7  10   3      959.40      961.05     68.93 o
  -6  10   3     1074.13     1086.61     67.87 o
  -5  10   3      175.47      125.56     61.61 o
  -4  10   3     1233.19     1260.36    111.59 o
  -3  10   3     2326.63     2220.36    108.88 o
  -2  10   3       36.07       45.07     78.59 o
  -1  10   3      488.74      495.09     73.09 o
   0  10   3      518.64      535.13     83.60 o
   1  10   3      927.72      990.67    105.12 o
   2  10   3      644.81      657.78    102.12 o
   3  10   3     1774.64     1769.60    142.67 o
   4  10   3      355.58      311.14     85.88 o
   5  10   3     1328.25     1125.24    114.89 o
   6  10   3      112.77       50.92     87.87 o
   7  10   3     1177.11     1456.91    128.92 o
   8  10   3      424.69      599.51     73.11 o
  -9  11   3      810.59      735.11     78.23 o
  -8  11   3      652.23      619.57     72.84 o
  -7  11   3      169.51      296.20     58.96 o
  -6  11   3      341.21      434.99     58.25 o
  -5  11   3     2095.34     2290.88     88.56 o
  -4  11   3       53.63       67.80     45.80 o
  -3  11   3      102.26      106.61     42.20 o
  -2  11   3      185.93      190.73     67.08 o
  -1  11   3      643.97      714.85     86.10 o
   0  11   3       14.51        0.00     72.09 o
   1  11   3      168.19      167.20     86.60 o
   2  11   3      348.28      104.12     89.61 o
   3  11   3      862.15      771.91    113.13 o
   4  11   3      803.55      981.16    127.15 o
   5  11   3      201.83      188.05     94.72 o
   6  11   3       54.68        0.00     90.01 o
   7  11   3       14.07        8.31     99.37 o
  -7  12   3      118.15      179.40     94.39 o
  -6  12   3      293.90      404.90     90.66 o
  -5  12   3       23.06       36.08     77.45 o
  -4  12   3       26.32        0.00     47.24 o
  -3  12   3      714.18      822.68     67.08 o
  -2  12   3      734.52      754.89     90.11 o
  -1  12   3        8.45       46.05     73.59 o
   0  12   3      140.93      176.21     84.10 o
   1  12   3      201.87      443.53     99.62 o
   2  12   3      912.50      709.34    113.13 o
   3  12   3      657.07      626.24    119.64 o
   4  12   3        1.33       65.58    108.13 o
   5  12   3      162.78       63.58    111.13 o
  -5  13   3       93.69       27.64     80.11 o
  -4  13   3      482.05      454.54     96.61 o
  -2  13   3      160.56      111.13     83.10 o
  -1  13   3        0.60       23.03     81.60 o
   0  13   3     1395.16     1478.75    126.65 o
   1  13   3       81.26      119.64     97.12 o
   2  13   3      387.01      420.50    114.64 o
 -16   0   4      208.74      186.72    136.66 o
 -14   0   4        9.85       27.53    112.63 o
 -12   0   4        2.44       72.33     64.07 o
 -10   0   4       25.10        0.00     50.17 o
  -8   0   4       21.15      107.29     50.81 o
  -6   0   4    13134.83    12701.26    287.96 o
  -4   0   4      711.14      666.29     73.59 o
  -2   0   4     5505.10     5669.91    155.68 o
   0   0   4    38262.11    39646.15   1337.58 o
   2   0   4      207.02      264.98     28.25 o
   4   0   4     2740.22     2992.27    101.57 o
   6   0   4      508.72      501.85     58.63 o
   8   0   4     1706.10     1790.20    129.90 o
  10   0   4      158.04       95.61     99.12 o
  12   0   4        8.08        0.00    114.14 o
 -15   1   4        6.39        0.00     64.77 o
 -14   1   4      105.86       14.96     59.10 o
 -13   1   4       42.32       71.32     57.98 o
 -12   1   4     3243.59     3275.60     95.34 o
 -11   1   4      507.77      483.85     49.71 o
 -10   1   4     2041.08     1922.13     68.24 o
  -9   1   4      377.76      335.43     46.10 o
  -8   1   4     4319.91     4262.79     93.40 o
  -7   1   4      517.48      468.50     39.31 o
  -6   1   4      228.42      266.92     33.08 o
  -5   1   4       27.61        0.00     28.08 o
  -4   1   4      417.66      529.12     38.12 o
  -3   1   4     6302.95     6207.89    110.47 o
  -2   1   4      206.31      249.82     28.83 o
  -1   1   4     3571.08     3419.68     76.23 o
   0   1   4     4189.35     4148.09     83.24 o
   1   1   4       17.44        0.00     27.93 o
   2   1   4      794.02     1001.76     34.26 o
   3   1   4     5708.71     6202.38    101.92 o
   4   1   4       91.84       80.20     29.80 o
   5   1   4      775.58      876.23     43.43 o
   6   1   4     2152.78     2400.14     69.22 o
   7   1   4      460.96      480.75     43.16 o
   8   1   4      127.24      142.89     38.58 o
   9   1   4      730.00      815.97     66.84 o
  10   1   4     2451.22     2404.95    100.51 o
  11   1   4       59.86       56.27     77.17 o
  12   1   4      409.29      408.75     96.92 o
  13   1   4        0.15       78.25     89.66 o
 -15   2   4       81.96       86.80     67.92 o
 -14   2   4        8.70        0.00     90.30 o
 -13   2   4      191.95      168.11     62.05 o
 -12   2   4       18.72       67.23     57.38 o
 -11   2   4      113.47       81.45     41.14 o
 -10   2   4     1317.77     1277.85     56.91 o
  -9   2   4     2381.17     2251.73     77.02 o
  -8   2   4        5.91        0.00     31.33 o
  -7   2   4       77.32       47.53     30.06 o
  -6   2   4     2321.02     2174.46     59.90 o
  -5   2   4     4394.89     4254.43     95.44 o
  -4   2   4     6575.52     6355.20    125.08 o
  -3   2   4      523.57      610.29     38.37 o
  -2   2   4     4629.09     4404.71     81.73 o
  -1   2   4     5559.91     5334.55    113.98 o
   0   2   4    24792.24    25352.28    388.89 o
   1   2   4     1337.30     1405.15     89.91 o
   2   2   4      903.87     1129.33     50.48 o
   3   2   4       91.27      151.37     31.76 o
   4   2   4     8877.16     8894.86    136.22 o
   5   2   4     2162.50     2296.75     62.10 o
   6   2   4     3972.44     4238.25     99.13 o
   7   2   4      549.26      572.95     57.22 o
   8   2   4     2063.25     2289.57     91.48 o
   9   2   4     1636.11     1569.88     81.18 o
  10   2   4      122.91       76.42     56.91 o
  11   2   4        5.54        0.00     76.47 o
  12   2   4       49.33        0.00    155.43 o
 -15   3   4      112.82       98.53     67.74 o
 -14   3   4        4.58        0.00     67.97 o
 -13   3   4      106.79      149.07     64.57 o
 -12   3   4     1117.07     1248.49     74.85 o
 -11   3   4       21.63        0.00     69.10 o
 -10   3   4     1378.20     1427.78     74.43 o
  -9   3   4      244.79      264.80     36.13 o
  -8   3   4     1778.31     1746.03     56.14 o
  -7   3   4     1486.92     1332.92     47.80 o
  -6   3   4    10919.32    10646.08    172.06 o
  -5   3   4     2278.99     2331.35     62.79 o
  -4   3   4     2863.05     3013.78    124.78 o
  -3   3   4     4757.83     4481.74    111.48 o
  -2   3   4     3930.54     3815.56     90.39 o
  -1   3   4        6.94       11.61     23.59 o
   0   3   4     1031.00     1042.77     27.58 o
   1   3   4      660.00      644.04     26.98 o
   2   3   4      231.80      298.68     48.34 o
   3   3   4     4699.98     4212.94    151.13 o
   4   3   4      439.46      458.51     48.37 o
   5   3   4      139.68      138.34     39.74 o
   6   3   4     4173.85     4333.78    102.89 o
   7   3   4     1060.74     1150.32     66.39 o
   8   3   4        2.01       16.52     52.26 o
   9   3   4        4.87        0.00     53.04 o
  10   3   4     1427.88     1434.11    121.75 o
  11   3   4       71.35      192.50     67.90 o
  12   3   4       92.66       34.89     66.22 o
 -15   4   4      283.37      315.78    124.40 o
 -14   4   4       28.44        0.00     61.24 o
 -13   4   4      647.84      762.15     71.14 o
 -12   4   4      190.70      198.37     56.65 o
 -11   4   4      619.18      615.42     61.69 o
 -10   4   4      868.00      837.52     68.68 o
  -9   4   4     2500.65     2444.26    123.62 o
  -8   4   4      170.38      145.32     40.06 o
  -7   4   4        1.01       16.02     33.25 o
  -6   4   4     6966.85     6766.14    137.66 o
  -5   4   4     9949.24    10377.95    230.46 o
  -4   4   4      294.31      320.38     61.57 o
  -3   4   4     2685.81     2526.49    119.14 o
  -2   4   4      362.49      441.25     20.91 o
  -1   4   4      716.67      651.50     37.80 o
   0   4   4     6625.58     6710.56    145.79 o
   1   4   4       51.64       73.08     43.47 o
   2   4   4      708.97      667.10     25.26 o
   3   4   4     4957.33     4998.68    102.17 o
   4   4   4       47.49       29.97     37.84 o
   5   4   4     1321.10     1399.11     65.06 o
   6   4   4     2670.75     2644.63     94.94 o
   7   4   4      352.56      317.06     49.37 o
   8   4   4        5.48        0.00     45.15 o
   9   4   4      864.83      982.22    101.88 o
  10   4   4       66.35       72.95     75.00 o
  11   4   4      539.72      487.57     90.97 o
  12   4   4       45.24       31.18     66.94 o
 -14   5   4      457.01      478.04     93.59 o
 -13   5   4       68.85       89.98     77.11 o
 -12   5   4      605.51      504.69     98.87 o
 -11   5   4      550.80      475.74     79.45 o
 -10   5   4      130.53      102.70     61.73 o
  -9   5   4      523.40      443.23     48.57 o
  -8   5   4       23.96        0.00     34.74 o
  -7   5   4     3457.49     3275.90    106.78 o
  -6   5   4     1232.79     1219.17     66.41 o
  -5   5   4     4241.18     4205.98    164.70 o
  -4   5   4     1358.56     1504.78     91.61 o
  -3   5   4     6046.66     6247.90    216.76 o
  -2   5   4     8041.73     8848.18    154.01 o
  -1   5   4     1812.82     1956.50     77.82 o
   0   5   4      755.98      905.62    125.44 o
   1   5   4     6757.41     6951.11    183.47 o
   2   5   4      685.61      672.00     95.97 o
   3   5   4      631.41      689.50     38.38 o
   4   5   4       10.58       39.99     40.55 o
   5   5   4     2127.90     2045.49     77.98 o
   6   5   4      285.19      331.20     52.31 o
   7   5   4     1025.38     1073.45     84.44 o
   8   5   4       40.48        0.00     62.77 o
   9   5   4      306.33      380.46     68.85 o
  10   5   4        4.38       60.40     67.28 o
  11   5   4       85.39       56.96     73.84 o
  12   5   4      124.49       35.82     84.58 o
 -14   6   4      549.70      585.41     99.37 o
 -13   6   4      696.10      616.15     92.03 o
 -12   6   4      336.87      269.38     81.42 o
 -11   6   4        4.23       33.53     66.48 o
 -10   6   4     1067.48     1053.84    177.96 o
  -9   6   4     4416.27     4644.02    152.72 o
  -8   6   4      603.50      560.64     65.66 o
  -7   6   4        9.47       23.44     50.31 o
  -6   6   4        8.89        0.00     44.90 o
  -5   6   4     5752.69     5724.28    206.24 o
  -4   6   4     3179.02     3033.26    234.03 o
  -3   6   4       16.90       22.26     51.14 o
  -2   6   4      489.52      597.90     33.94 o
  -1   6   4     5461.37     5200.12    103.41 o
   0   6   4     2014.02     1937.60     74.61 o
   1   6   4     1136.81     1347.50     72.24 o
   2   6   4      478.93      462.91     51.02 o
   3   6   4     4549.33     4116.25    117.23 o
   4   6   4     1694.10     1703.89     56.85 o
   5   6   4      174.06      103.87     39.10 o
   6   6   4       89.71       79.19     44.33 o
   7   6   4     2629.38     2470.00    127.09 o
   8   6   4     1093.72     1134.41    100.90 o
   9   6   4     1149.06     1153.55     84.25 o
  10   6   4        3.82        0.97     69.38 o
  11   6   4       54.95        0.00     74.60 o
 -13   7   4        7.04        0.00     76.83 o
 -12   7   4      154.84      282.37     82.59 o
 -11   7   4      678.04      750.62     86.19 o
 -10   7   4       58.79       45.95    122.39 o
  -9   7   4       18.36        0.00     88.35 o
  -8   7   4      896.85      880.18     73.63 o
  -7   7   4     4408.11     4498.75    138.62 o
  -6   7   4      869.37      978.29     63.36 o
  -5   7   4       34.08       45.46     81.85 o
  -4   7   4     1255.45     1263.67     73.47 o
  -3   7   4     4782.80     4756.24    107.18 o
  -2   7   4     2439.58     2377.22     99.64 o
  -1   7   4        4.27        5.59     30.36 o
   0   7   4      313.69      363.58     91.61 o
   1   7   4     4293.08     4264.71    131.89 o
   2   7   4     3908.73     3846.98    129.35 o
   3   7   4     5082.58     5025.88    136.15 o
   4   7   4      683.83      813.47     65.12 o
   5   7   4      951.89     1032.15     94.89 o
   6   7   4      475.00      466.86     54.77 o
   7   7   4      915.62     1010.13    118.64 o
   8   7   4        2.55        0.00     50.22 o
   9   7   4       39.51        0.00     71.18 o
  10   7   4       49.24        3.29     69.45 o
 -13   8   4       15.13        0.00     79.82 o
 -12   8   4        3.73        0.00     97.87 o
 -11   8   4       21.11       66.12    239.53 o
 -10   8   4     1493.14     1567.68    103.21 o
  -9   8   4       85.54       82.34     64.00 o
  -8   8   4      474.06      541.20     67.62 o
  -7   8   4      548.33      547.68     56.96 o
  -6   8   4      295.39      370.36     58.78 o
  -5   8   4      247.60      318.38     64.83 o
  -4   8   4     1651.62     1764.24     93.75 o
  -3   8   4       17.58        5.59     64.33 o
  -2   8   4     2203.80     2024.05     95.02 o
  -1   8   4     1331.69     1447.33     82.95 o
   0   8   4       88.29       67.53     49.17 o
   1   8   4     1813.01     1812.72    154.43 o
   2   8   4      128.76      203.02     56.32 o
   3   8   4      218.42      185.66     54.19 o
   4   8   4      262.57      201.45     57.40 o
   5   8   4       44.38      127.51     36.21 o
   6   8   4      314.35      268.48     46.07 o
   7   8   4      168.95       91.30     48.14 o
   8   8   4     1085.40     1123.73     80.54 o
   9   8   4      628.80      791.44    125.78 o
  10   8   4        3.32       43.71     72.70 o
 -12   9   4      461.72      398.43     81.47 o
 -11   9   4      851.15      651.19     81.19 o
 -10   9   4       54.45        7.26     63.87 o
  -9   9   4      236.07      279.85     62.87 o
  -8   9   4      887.01     1138.75     73.27 o
  -7   9   4        5.09       33.12     50.59 o
  -6   9   4       39.88       70.78     48.25 o
  -5   9   4     2094.61     1949.99     78.70 o
  -4   9   4     2392.82     2543.33    128.65 o
  -3   9   4        3.31      125.47     57.90 o
  -2   9   4     2606.71     2845.49    118.54 o
  -1   9   4       24.79        0.00     56.99 o
   0   9   4     1234.12     1288.03    103.12 o
   1   9   4     1426.92     1375.27    100.87 o
   2   9   4     1120.94     1172.89    116.14 o
   3   9   4       27.43       20.52     83.60 o
   4   9   4        0.44        2.88     75.70 o
   5   9   4     1078.37     1113.06    110.55 o
   6   9   4      720.24      702.41     63.20 o
   7   9   4        2.32       10.11     73.30 o
   8   9   4      157.13      204.23     66.08 o
   9   9   4      790.97      882.53     89.04 o
 -11  10   4       11.33       47.60     69.92 o
 -10  10   4     1134.76     1324.15     91.48 o
  -9  10   4      100.46      146.73     62.44 o
  -8  10   4      160.41      244.17     61.73 o
  -7  10   4      117.89      153.28     55.92 o
  -6  10   4      400.98      515.30     59.25 o
  -5  10   4      340.64      410.66     62.22 o
  -4  10   4      929.83      991.34     82.20 o
  -3  10   4      333.21      492.75     69.22 o
  -2  10   4      384.92      437.26     68.43 o
  -1  10   4     2322.86     2175.08    132.66 o
   0  10   4      642.86      789.94     92.61 o
   1  10   4      242.57      259.31     85.60 o
   2  10   4      163.57      259.81     94.11 o
   3  10   4      554.04      341.90    104.62 o
   4  10   4     1118.93     1012.20    131.66 o
   5  10   4       10.54       96.75    133.41 o
   6  10   4       38.37       72.25     91.42 o
   7  10   4        3.04      123.18    117.64 o
   8  10   4      565.27      507.28     75.61 o
  -9  11   4      109.55      144.60     66.33 o
  -8  11   4      665.14      772.20    102.13 o
  -7  11   4      265.20      324.94    116.00 o
  -6  11   4      672.40      436.65     84.16 o
  -5  11   4      628.29      659.74    115.27 o
  -4  11   4      287.44      373.17     53.03 o
  -3  11   4     1057.47     1036.82     87.40 o
  -2  11   4     1893.04     1828.17    121.64 o
  -1  11   4      582.00      656.28     90.11 o
   0  11   4       88.00       92.61     78.59 o
   1  11   4      653.78      558.16     99.12 o
   2  11   4     2736.24     2643.13    165.20 o
   3  11   4       54.61       13.02     91.11 o
   4  11   4       33.95        0.00     97.12 o
   5  11   4      517.79      618.73    125.65 o
   6  11   4     1208.36     1299.04    156.19 o
  -7  12   4      272.11      302.99     64.99 o
  -6  12   4       98.50      128.44     57.98 o
  -5  12   4      170.59      213.71     55.89 o
  -4  12   4       15.26       31.07     50.47 o
  -3  12   4       11.94        0.00     66.18 o
  -2  12   4       40.43        0.00     79.09 o
  -1  12   4      734.99      780.42    104.62 o
   0  12   4       57.92      117.14     88.10 o
   1  12   4       14.93        0.00     86.10 o
   2  12   4        0.69       40.55     97.12 o
   3  12   4       21.71        0.00    100.62 o
   4  12   4      109.89      184.22    105.63 o
  -4  13   4        2.95        0.00     78.59 o
  -3  13   4       80.27      106.13     88.10 o
  -2  13   4       11.23        0.00     88.60 o
  -1  13   4        4.07        0.00     88.10 o
   0  13   4       13.12       15.02     95.11 o
   1  13   4      105.94        0.00     93.11 o
 -15   0   5      661.48      628.74    136.66 o
 -13   0   5     4559.73     4324.81    202.74 o
 -11   0   5     1624.57     1518.25    213.75 o
  -9   0   5      350.94      298.90     56.64 o
  -7   0   5     1345.94     1059.54     66.17 o
  -5   0   5     8367.84     7820.26    268.32 o
  -3   0   5     9273.77     8348.14    202.26 o
  -1   0   5     6922.94     7034.59    174.70 o
   1   0   5    23615.37    22550.51    478.21 o
   3   0   5      226.55      205.99     30.42 o
   5   0   5     3592.41     3558.77    249.80 o
   7   0   5     1985.76     2184.43    102.18 o
   9   0   5      136.83       82.10    103.62 o
  11   0   5      620.12      507.60    138.16 o
 -16   1   5      115.65        0.00     88.42 o
 -15   1   5      638.86      618.96    103.30 o
 -14   1   5        1.04        0.00     59.72 o
 -13   1   5       14.98        0.00     44.06 o
 -12   1   5      304.19      322.22     48.33 o
 -11   1   5     3230.57     3114.69     88.87 o
 -10   1   5        4.19        0.00     37.73 o
  -9   1   5     4398.63     4085.74     94.63 o
  -8   1   5     1619.19     1675.51     56.91 o
  -7   1   5     3622.42     3709.24     85.14 o
  -6   1   5        8.19        0.00     45.16 o
  -5   1   5    15233.79    14410.12    261.45 o
  -4   1   5      778.27      791.10     41.41 o
  -3   1   5      879.61      803.57     38.94 o
  -2   1   5       89.65       90.93     45.88 o
  -1   1   5    14167.68    13900.49    221.08 o
   0   1   5      346.61      419.27     34.33 o
   1   1   5     1109.56     1095.32     40.26 o
   2   1   5       11.37       56.36     28.40 o
   3   1   5     1591.94     1706.20     47.64 o
   4   1   5      609.48      624.27     35.00 o
   5   1   5       29.37        0.00     37.50 o
   6   1   5      438.42      477.16     40.17 o
   7   1   5     2732.14     2940.15     81.97 o
   8   1   5      835.86      977.48    119.95 o
   9   1   5      540.07      462.67     64.17 o
  10   1   5      174.70      245.59     80.67 o
  11   1   5      195.19      189.76     85.72 o
  12   1   5       24.48      124.09    126.40 o
 -16   2   5      129.57       54.07     70.95 o
 -15   2   5     1340.95     1320.31     93.90 o
 -14   2   5       10.82        0.00     62.76 o
 -13   2   5      482.01      503.79    128.54 o
 -12   2   5      325.03      370.78     59.94 o
 -11   2   5     1015.45      998.85     75.29 o
 -10   2   5     1579.88     1520.75     60.81 o
  -9   2   5       21.28       47.95     35.96 o
  -8   2   5      322.21      208.76     35.67 o
  -7   2   5      276.16      260.00     34.81 o
  -6   2   5     4676.37     4355.73    115.17 o
  -5   2   5      911.93     1036.61     47.32 o
  -4   2   5      789.95      919.58     45.70 o
  -3   2   5     4661.95     4254.92     84.74 o
  -2   2   5     6968.28     6737.36    117.58 o
  -1   2   5      138.69      147.25     23.88 o
   0   2   5      452.46      592.07     35.55 o
   1   2   5      231.31      175.76     35.99 o
   2   2   5     7093.80     7209.21    179.09 o
   3   2   5    12530.42    12532.70    202.90 o
   4   2   5       12.37        0.00     23.73 o
   5   2   5     8181.79     8346.90    148.63 o
   6   2   5     2692.01     2872.20     85.22 o
   7   2   5      689.09      723.12     61.26 o
   8   2   5      957.18      941.81    109.33 o
   9   2   5      625.95      629.44     66.60 o
  10   2   5       22.37       47.61     58.07 o
  11   2   5     1811.18     1850.13    123.31 o
  12   2   5       72.65       60.06    145.17 o
 -15   3   5        1.22       44.21     68.94 o
 -14   3   5      555.56      675.61    105.32 o
 -13   3   5        5.11       22.86     80.98 o
 -12   3   5      209.49      239.24     57.93 o
 -11   3   5       59.58      119.82     52.64 o
 -10   3   5     2025.35     1955.03     66.35 o
  -9   3   5      515.35      537.36     41.36 o
  -8   3   5       83.80       78.34     31.89 o
  -7   3   5      420.72      437.80     34.27 o
  -6   3   5     3216.79     3073.71     78.00 o
  -5   3   5     1614.44     1450.19     52.50 o
  -4   3   5      750.52      735.32     35.54 o
  -3   3   5    14443.44    14450.35    369.13 o
  -2   3   5    11627.75    11362.98    277.05 o
  -1   3   5      545.98      558.53     32.90 o
   0   3   5     2243.33     2223.12     66.41 o
   1   3   5     7917.65     7673.88    154.15 o
   2   3   5     3000.59     2911.08     83.32 o
   3   3   5      620.01      651.98     67.32 o
   4   3   5     3065.83     2936.22     91.18 o
   5   3   5      775.63      805.14     49.63 o
   6   3   5     2104.65     2259.00     77.39 o
   7   3   5        2.78        0.00     42.62 o
   8   3   5      459.50      458.81     55.56 o
   9   3   5       39.08        5.67     51.49 o
  10   3   5        0.73        0.00     57.19 o
  11   3   5       42.06       88.93     65.09 o
  12   3   5       79.86        0.00     67.49 o
 -15   4   5        1.57       72.65     82.33 o
 -14   4   5       23.74        0.00    181.97 o
 -13   4   5        2.48        0.00     54.54 o
 -12   4   5     2736.74     2716.45    234.38 o
 -11   4   5        2.72        0.00     47.05 o
 -10   4   5      975.71      920.78     62.39 o
  -9   4   5     1086.25     1095.19     60.66 o
  -8   4   5     6154.26     6105.93    114.39 o
  -7   4   5      794.53      912.72     37.80 o
  -6   4   5      273.27      275.98     28.28 o
  -5   4   5      201.35      182.04     23.56 o
  -4   4   5     3396.02     3181.59     91.65 o
  -3   4   5     2493.26     2889.85     65.29 o
  -2   4   5     8978.82     9097.11    151.53 o
  -1   4   5        4.10       16.26     16.48 o
   0   4   5     1333.19     1311.61     46.36 o
   1   4   5     2431.52     2363.61     53.42 o
   2   4   5     2655.53     2545.63    123.27 o
   3   4   5      412.02      376.70     67.49 o
   4   4   5      766.50      853.72     55.08 o
   5   4   5     2299.54     2570.66     91.60 o
   6   4   5     1824.64     1867.55     81.94 o
   7   4   5     1193.97     1149.03     80.43 o
   8   4   5       36.26        0.00     47.08 o
   9   4   5       22.52        0.00     53.58 o
  10   4   5      454.42      551.74     67.41 o
  11   4   5       11.72        0.00     62.48 o
 -15   5   5       13.28      159.94     90.21 o
 -14   5   5      644.36      634.32     99.55 o
 -13   5   5      342.77      280.20     85.31 o
 -12   5   5      138.76       92.09     68.34 o
 -11   5   5      163.09      151.25     70.49 o
 -10   5   5     2091.36     2203.50    184.22 o
  -9   5   5     1267.83     1250.51     61.96 o
  -8   5   5      344.72      400.50     58.76 o
  -7   5   5     1447.92     1417.68     66.90 o
  -6   5   5     2383.81     2208.12    125.65 o
  -5   5   5     1041.84     1210.93     89.61 o
  -4   5   5     2605.26     2889.42    134.66 o
  -3   5   5      571.52      690.02     46.28 o
  -2   5   5     2879.31     2742.25     57.40 o
  -1   5   5       10.79        0.33     31.46 o
   0   5   5     2813.15     2741.97     88.55 o
   1   5   5        6.21       56.82     49.91 o
   2   5   5     2646.81     2551.67    116.55 o
   3   5   5     1262.77     1275.16     53.53 o
   4   5   5     3917.13     3749.39     93.73 o
   5   5   5     1151.66     1051.24     57.39 o
   6   5   5      489.86      510.28     59.53 o
   7   5   5      162.25      210.01     73.57 o
   8   5   5      936.57      844.35     77.18 o
   9   5   5      217.80       98.60     66.82 o
  10   5   5        8.55        0.00     68.79 o
  11   5   5       16.77       16.46    170.70 o
 -14   6   5        4.91        0.00     79.96 o
 -13   6   5        0.42        0.00     78.74 o
 -12   6   5      952.05      930.40     97.38 o
 -11   6   5      264.26      284.86    117.14 o
 -10   6   5      173.45      212.49    134.16 o
  -9   6   5      769.97      921.51    107.38 o
  -8   6   5      121.88      201.73     69.83 o
  -7   6   5     8057.89     7863.28    202.69 o
  -6   6   5     3145.06     2823.84    144.17 o
  -5   6   5       17.11        0.00     62.07 o
  -4   6   5      228.70      289.34     63.07 o
  -3   6   5     1610.18     1696.58     70.22 o
  -2   6   5     5384.32     5259.62    107.77 o
  -1   6   5     1943.49     1882.17     78.76 o
   0   6   5       71.93      116.89     43.24 o
   1   6   5      461.48      460.39     59.51 o
   2   6   5     4440.89     4623.50    148.23 o
   3   6   5       15.31        0.00     27.84 o
   4   6   5     1081.18     1070.47     63.44 o
   5   6   5       55.86       15.54     41.68 o
   6   6   5      614.22      735.93     61.58 o
   7   6   5      410.70      340.60     54.13 o
   8   6   5       35.35        3.05     63.27 o
   9   6   5      403.47      326.07     73.62 o
  10   6   5      158.22       53.56     74.59 o
 -13   7   5      118.20      157.75     85.91 o
 -12   7   5      198.11      258.59    140.17 o
 -11   7   5        1.50       70.04     70.84 o
 -10   7   5      628.35      578.58     80.10 o
  -9   7   5       47.06       62.54     63.07 o
  -8   7   5      386.91      325.98     64.75 o
  -7   7   5      293.00      283.19     58.39 o
  -6   7   5      805.51      730.37     86.10 o
  -5   7   5     1418.49     1593.84     93.01 o
  -4   7   5     1739.64     1690.39     90.38 o
  -3   7   5     2095.07     2171.36    100.40 o
  -2   7   5       72.15       92.46     32.50 o
  -1   7   5      326.80      325.66     36.81 o
   0   7   5     4349.94     4055.73    132.42 o
   1   7   5      612.07      644.75     90.61 o
   2   7   5      354.76      369.06     61.92 o
   3   7   5     3613.15     3809.44    336.90 o
   4   7   5      966.06     1079.94     72.54 o
   5   7   5      510.45      666.96     63.63 o
   6   7   5      411.07      392.06     51.99 o
   7   7   5     1689.69     1519.96     75.86 o
   8   7   5     1647.58     1686.47     82.81 o
   9   7   5      921.96      845.89     91.26 o
  10   7   5      736.10      682.39     75.33 o
 -13   8   5      380.26      444.93     94.49 o
 -12   8   5      105.27        0.00     77.16 o
 -11   8   5      520.56      656.32    156.44 o
 -10   8   5       44.51        0.00    111.38 o
  -9   8   5      328.91      266.91     87.10 o
  -8   8   5     1238.45     1341.14    104.62 o
  -7   8   5     2533.03     2665.74     98.91 o
  -6   8   5      408.35      331.51     53.49 o
  -5   8   5      158.59      243.59     90.61 o
  -4   8   5       14.44       68.41    164.19 o
  -3   8   5     3982.88     3919.96    140.09 o
  -2   8   5     1112.74     1232.50     84.97 o
  -1   8   5        5.81       30.18     47.00 o
   0   8   5       59.96       10.47     52.56 o
   1   8   5     2333.57     2325.87    103.85 o
   2   8   5        7.81       84.20     56.00 o
   3   8   5      117.27      171.10     60.13 o
   4   8   5       34.08       82.47     58.06 o
   5   8   5      737.94      862.64     69.44 o
   6   8   5       40.62        0.00     59.39 o
   7   8   5      148.71      107.29     51.24 o
   8   8   5       14.84        0.00     53.52 o
   9   8   5      619.73      606.50     69.84 o
 -12   9   5        1.58        0.00    106.38 o
 -11   9   5       47.25      177.37     79.45 o
 -10   9   5      152.90      151.62     66.60 o
  -9   9   5      967.65      804.76    158.42 o
  -8   9   5      194.96       95.37     55.35 o
  -7   9   5       93.72      157.09     54.32 o
  -6   9   5        0.37       25.29     48.22 o
  -5   9   5     1809.69     1753.63    120.14 o
  -4   9   5      533.10      479.42    109.13 o
  -3   9   5      108.71       89.19     64.18 o
  -2   9   5       70.34       22.37     60.57 o
  -1   9   5     2102.58     2034.44    111.78 o
   0   9   5       15.91        0.00     54.02 o
   1   9   5      571.89      514.20    121.89 o
   2   9   5     2460.08     2306.07    109.55 o
   3   9   5     3495.19     3141.22    185.72 o
   4   9   5      437.25      321.88    108.63 o
   5   9   5      435.33      387.48     90.85 o
   6   9   5       11.67        0.00     54.35 o
   7   9   5      492.60      555.96    116.53 o
   8   9   5       12.64        0.00     62.97 o
 -11  10   5      169.54      165.43     74.29 o
 -10  10   5      664.53      629.34     77.77 o
  -9  10   5      218.54       87.48     63.27 o
  -8  10   5      147.70      183.44     59.98 o
  -7  10   5     2214.16     2189.19     99.96 o
  -6  10   5      115.38       55.67     52.11 o
  -5  10   5       27.65        0.00     63.36 o
  -4  10   5        2.85        0.00     64.60 o
  -3  10   5     1105.54     1160.88     90.22 o
  -2  10   5      253.59      295.46     71.84 o
  -1  10   5      712.72      796.94    101.12 o
   0  10   5        1.36       20.02     82.10 o
   1  10   5      708.33      948.62    115.14 o
   2  10   5      824.62      940.61    120.14 o
   3  10   5      234.53      280.33    101.62 o
   4  10   5       30.34        0.00     97.12 o
   5  10   5      421.01      454.04    122.14 o
   6  10   5      393.40      388.96    125.15 o
   7  10   5      246.49      435.85    184.22 o
  -9  11   5       79.09      169.23    105.02 o
  -8  11   5      273.83      220.42     64.16 o
  -7  11   5       39.20       24.44     56.94 o
  -6  11   5      257.64      347.33     61.43 o
  -5  11   5      261.95      306.18     57.12 o
  -4  11   5      160.40      141.06     99.37 o
  -3  11   5       61.42       72.76     69.66 o
  -2  11   5       20.99       18.02     77.59 o
  -1  11   5      777.09      778.42    110.13 o
   0  11   5      282.49      272.32     96.61 o
   1  11   5      240.44      248.79    103.12 o
   2  11   5      140.47        0.00     95.61 o
   3  11   5      232.05      272.32    108.13 o
   4  11   5      138.98      160.69    114.14 o
   5  11   5      876.37      610.22    135.16 o
   6  11   5        6.42        0.00    115.64 o
  -7  12   5      109.74       92.45     64.46 o
  -6  12   5      103.37       13.41     73.42 o
  -5  12   5       49.78        0.00     55.41 o
  -4  12   5      430.63      393.07     83.03 o
  -3  12   5      282.72      216.05     80.11 o
  -2  12   5       21.42        9.01     86.60 o
  -1  12   5      162.44      182.72     93.61 o
   0  12   5     1047.28      961.14    121.14 o
   1  12   5      366.85      301.86    107.63 o
   2  12   5       59.85      122.14    110.13 o
   3  12   5       33.56        0.00    107.13 o
   4  12   5      274.61      364.43    125.15 o
  -4  13   5      636.26      570.41     93.51 o
  -3  13   5       91.41      106.13     95.11 o
  -2  13   5      546.76      443.02    109.13 o
  -1  13   5        7.20       69.08     94.11 o
   0  13   5      186.12      182.22    107.63 o
 -16   0   6       35.84      275.83    143.67 o
 -14   0   6     2420.82     2562.08    132.91 o
 -12   0   6      575.81      574.69     78.09 o
 -10   0   6     5542.10     5339.51    165.94 o
  -8   0   6     4509.37     4161.93    183.72 o
  -6   0   6     3486.84     3287.39    160.19 o
  -4   0   6    14387.63    14757.13    338.73 o
  -2   0   6     1147.55     1112.52     62.61 o
   0   0   6     4527.89     4418.08    130.62 o
   2   0   6     9896.67     9871.37    233.77 o
   4   0   6      761.01      678.76     65.59 o
   6   0   6     2695.10     2812.97    112.95 o
   8   0   6     4644.80     4716.59    236.28 o
  10   0   6      229.19      109.63    109.13 o
 -16   1   6       90.77      131.57     70.77 o
 -15   1   6       92.69        0.98     88.49 o
 -14   1   6       14.67        0.00     58.28 o
 -13   1   6       46.86       44.09     48.20 o
 -12   1   6      202.15      266.12     49.31 o
 -11   1   6       50.84        2.96     40.65 o
 -10   1   6       61.64       90.42     39.42 o
  -9   1   6      260.11      290.91     43.35 o
  -8   1   6     2499.99     2325.78     71.10 o
  -7   1   6       62.72        8.10     32.42 o
  -6   1   6     2735.56     2939.68     82.81 o
  -5   1   6      716.03      898.70     60.69 o
  -4   1   6    22169.66    21151.27    331.31 o
  -3   1   6     1013.70     1085.50     43.78 o
  -2   1   6    12190.23    11697.51    192.95 o
  -1   1   6     2793.88     2604.91     84.78 o
   0   1   6    11401.43    11174.43    186.56 o
   1   1   6     2189.09     2196.91     70.66 o
   2   1   6     9844.09     9416.55    180.83 o
   3   1   6      453.91      521.81     38.12 o
   4   1   6        2.95        0.00     27.20 o
   5   1   6       57.46       47.78     30.10 o
   6   1   6     1087.68     1205.25     70.95 o
   7   1   6        2.62        0.00     47.90 o
   8   1   6      514.39      470.96     79.62 o
   9   1   6        1.65        2.37     55.22 o
  10   1   6      883.51      928.89    101.05 o
  11   1   6      599.73      633.25    101.94 o
 -16   2   6      467.47      479.73     79.09 o
 -15   2   6        2.05       46.23     67.04 o
 -14   2   6      746.15      724.18     75.00 o
 -13   2   6       18.47        0.00     56.87 o
 -12   2   6       47.67        0.00     53.04 o
 -11   2   6       22.84       35.06     40.64 o
 -10   2   6     1445.63     1411.40     58.72 o
  -9   2   6      206.81      160.18     37.70 o
  -8   2   6     3035.48     2797.43     75.44 o
  -7   2   6       27.64        0.00     30.35 o
  -6   2   6      108.27      149.59     44.03 o
  -5   2   6      673.64      603.67     50.88 o
  -4   2   6      767.43      741.09     49.43 o
  -3   2   6      817.20      857.12     46.82 o
  -2   2   6      729.00      829.48     38.16 o
  -1   2   6     2741.52     2741.46     64.78 o
   0   2   6       24.13       41.13     20.27 o
   1   2   6     3794.37     3634.99     75.88 o
   2   2   6      565.17      628.70     40.84 o
   3   2   6      408.46      385.17     34.12 o
   4   2   6      436.68      444.15     31.92 o
   5   2   6      438.99      483.86     74.42 o
   6   2   6        0.51        0.00     41.10 o
   7   2   6      112.57       68.36     45.45 o
   8   2   6     1777.27     1895.67    151.01 o
   9   2   6     1225.89     1247.11     82.53 o
  10   2   6      163.77      248.40     67.09 o
  11   2   6       21.78        9.08     82.27 o
 -15   3   6       17.11        0.00     67.09 o
 -14   3   6        5.45       28.31     63.65 o
 -13   3   6      699.22      779.65     73.54 o
 -12   3   6      495.22      471.73     62.74 o
 -11   3   6      210.66      251.66     73.54 o
 -10   3   6     1099.15     1091.11     59.45 o
  -9   3   6      229.44      217.70     36.84 o
  -8   3   6      369.23      347.94     54.70 o
  -7   3   6     6935.13     6817.40    123.75 o
  -6   3   6       12.21       36.46     31.05 o
  -5   3   6      679.00      836.69     41.28 o
  -4   3   6     2840.01     2825.20     67.16 o
  -3   3   6      309.69      178.86     40.38 o
  -2   3   6     1046.05      855.50     50.11 o
  -1   3   6     1955.14     2053.47     75.54 o
   0   3   6      359.72      436.62     33.45 o
   1   3   6     9661.72     9323.99    186.14 o
   2   3   6     5229.89     5152.43    122.71 o
   3   3   6      244.38      231.74     52.18 o
   4   3   6       81.64       31.08     41.91 o
   5   3   6     3528.17     3344.15    105.13 o
   6   3   6       32.97       75.61     67.50 o
   7   3   6      644.21      766.22     59.79 o
   8   3   6     1337.00     1575.73     95.74 o
   9   3   6      308.38      303.38     67.85 o
  10   3   6       40.22       33.77     71.21 o
  11   3   6      223.37      331.01     74.18 o
 -15   4   6      198.62      287.11    118.89 o
 -14   4   6      121.88       38.74     84.38 o
 -13   4   6      515.33      519.69    163.94 o
 -12   4   6       42.28       10.96     55.71 o
 -11   4   6      124.55       68.08     47.77 o
 -10   4   6      873.80      910.11     62.53 o
  -9   4   6     7136.36     6982.88    157.65 o
  -8   4   6     1107.06     1103.18     46.06 o
  -7   4   6     2461.55     2520.63     70.09 o
  -6   4   6       52.25       31.25     44.43 o
  -5   4   6    13553.50    13637.58    302.86 o
  -4   4   6      290.22      371.54     33.48 o
  -3   4   6     2205.97     2218.82    117.24 o
  -2   4   6       15.94        7.20     58.45 o
  -1   4   6     8610.72     8047.82    128.53 o
   0   4   6     2247.60     2228.39     62.37 o
   1   4   6       81.40      126.04     34.98 o
   2   4   6      230.81      200.22     41.16 o
   3   4   6     5366.35     5220.27    166.23 o
   4   4   6      990.20      949.88     76.01 o
   5   4   6      408.75      480.23     57.20 o
   6   4   6      109.91       86.94     55.17 o
   7   4   6       90.61       75.11     57.62 o
   8   4   6      118.65       69.05     92.28 o
   9   4   6       19.25        0.00    119.14 o
  10   4   6      218.02      170.02     83.01 o
  11   4   6       64.71      111.77     84.43 o
 -15   5   6      213.30      215.08     93.72 o
 -14   5   6       20.42      107.26    120.39 o
 -13   5   6     1298.57     1252.31    104.84 o
 -12   5   6       73.11       41.35     91.11 o
 -11   5   6      495.45      447.62     77.82 o
 -10   5   6      873.14      814.46     82.65 o
  -9   5   6      119.93      127.55     63.07 o
  -8   5   6      745.21      870.32    114.64 o
  -7   5   6     5047.98     5218.68    215.76 o
  -6   5   6      441.54      286.34     73.59 o
  -5   5   6      131.45      108.13     66.08 o
  -4   5   6      580.51      490.05     32.00 o
  -3   5   6     5962.61     5754.23    107.23 o
  -2   5   6      110.15      103.25     25.81 o
  -1   5   6        1.01       10.11     18.40 o
   0   5   6      183.72      201.10     28.60 o
   1   5   6     3648.69     3777.98     76.85 o
   2   5   6      321.58      288.36    115.52 o
   3   5   6       75.80       64.49     40.90 o
   4   5   6     1157.32     1209.95     58.76 o
   5   5   6     2807.85     2691.82    101.27 o
   6   5   6      882.52      905.34     63.12 o
   7   5   6      200.59      252.04     63.80 o
   8   5   6      502.06      342.65     69.69 o
   9   5   6      829.37      733.56     97.98 o
  10   5   6       14.31        0.00    139.42 o
 -14   6   6       63.80      134.45     86.15 o
 -13   6   6       21.04        0.00     76.45 o
 -12   6   6        5.23        0.00     78.84 o
 -11   6   6      801.32     1034.79     93.11 o
 -10   6   6      293.34      334.86     71.64 o
  -9   6   6       40.47        0.00     90.11 o
  -8   6   6      912.96      861.75     75.20 o
  -7   6   6        4.62        0.00     69.08 o
  -6   6   6        6.88        6.01     67.08 o
  -5   6   6     4885.42     4940.85    200.74 o
  -4   6   6      731.19      653.77     82.10 o
  -3   6   6     1124.45     1297.57     52.55 o
  -2   6   6      190.95      199.51     25.66 o
  -1   6   6     3015.38     2838.79     78.71 o
   0   6   6     2126.71     2140.60     83.70 o
   1   6   6      882.67      959.38     41.64 o
   2   6   6      203.90      250.33     35.88 o
   3   6   6     1884.01     1747.93    124.75 o
   4   6   6      922.02      972.16     56.54 o
   5   6   6       37.57        0.00     45.92 o
   6   6   6      484.34      481.93     55.34 o
   7   6   6       91.91       25.09     53.24 o
   8   6   6       27.76       51.29     55.50 o
   9   6   6      764.28      852.81     85.58 o
  10   6   6       19.41        0.00     82.59 o
 -14   7   6       14.02        0.00     78.34 o
 -13   7   6      265.25      276.32     86.97 o
 -12   7   6      994.51     1021.51    136.16 o
 -11   7   6      106.90      212.17     83.10 o
 -10   7   6      249.99      294.52     72.75 o
  -9   7   6      761.69      778.23     97.62 o
  -8   7   6     1767.66     1851.50    199.99 o
  -7   7   6     2217.88     2114.26     98.31 o
  -6   7   6      171.50      162.19     73.59 o
  -5   7   6       27.86        1.67     59.11 o
  -4   7   6      695.17      676.85    126.40 o
  -3   7   6       34.49       11.50     57.11 o
  -2   7   6      139.76      150.58     22.77 o
  -1   7   6        2.88       22.05     36.53 o
   0   7   6     1517.65     1639.11     90.25 o
   1   7   6      255.66      216.34     62.19 o
   2   7   6       51.35        0.00     59.98 o
   3   7   6      116.86      180.42     45.00 o
   4   7   6      268.18      218.14     47.02 o
   5   7   6       22.67       48.64     53.40 o
   6   7   6       17.84       83.81     49.39 o
   7   7   6      117.81       83.15     58.16 o
   8   7   6       13.33      101.65     59.57 o
   9   7   6        0.73        0.00     95.52 o
 -13   8   6      333.23      255.86     89.76 o
 -12   8   6        6.98        0.00     88.60 o
 -11   8   6        5.93        0.00     99.62 o
 -10   8   6     2086.50     1887.57    167.20 o
  -9   8   6       49.00      109.73     65.70 o
  -8   8   6        5.46        0.00     56.22 o
  -7   8   6      700.79      691.15     70.58 o
  -6   8   6     2736.12     2745.56    135.16 o
  -5   8   6       67.32      166.39    112.38 o
  -4   8   6      316.58      301.16     68.88 o
  -3   8   6       20.61       37.53     62.61 o
  -2   8   6     2552.57     2503.58    267.82 o
  -1   8   6      883.33      945.68     87.56 o
   0   8   6     4717.34     4809.53    123.50 o
   1   8   6       22.89       45.45     59.39 o
   2   8   6      517.08      638.94     75.39 o
   3   8   6       58.45      114.20    108.63 o
   4   8   6     2040.68     2189.73    142.03 o
   5   8   6     1738.93     1813.97     96.56 o
   6   8   6      305.41      197.43     52.12 o
   7   8   6       43.42       23.21     53.68 o
   8   8   6      195.60      252.22     62.35 o
 -12   9   6     1531.15     1866.43    123.64 o
 -11   9   6      193.94      120.37    107.38 o
 -10   9   6      202.54      126.12     73.80 o
  -9   9   6       16.96        0.00     57.68 o
  -8   9   6     1871.32     1857.25     93.03 o
  -7   9   6      374.75      349.59     61.55 o
  -6   9   6      306.83      280.72     72.90 o
  -5   9   6       24.92        0.00    109.63 o
  -4   9   6      968.82      986.08     88.68 o
  -3   9   6        4.04        0.00     66.78 o
  -2   9   6     1096.76     1085.85     86.49 o
  -1   9   6      240.70      223.11     72.79 o
   0   9   6     1060.12     1318.01    206.24 o
   1   9   6       24.77        0.00     69.33 o
   2   9   6      376.06      556.73     76.50 o
   3   9   6      148.29      284.73     72.95 o
   4   9   6      131.57      141.67    108.63 o
   5   9   6       31.22       90.32     59.43 o
   6   9   6     1186.58     1202.90     90.01 o
   7   9   6      202.26      128.90     67.23 o
 -11  10   6      125.32      186.45     73.91 o
 -10  10   6      151.55      166.82     91.77 o
  -9  10   6      233.73      233.96     68.27 o
  -8  10   6       86.62       52.44     61.02 o
  -7  10   6      102.45        0.00     53.66 o
  -6  10   6     1129.25     1128.92    109.13 o
  -5  10   6       70.03       64.01     69.23 o
  -4  10   6     1350.10     1244.11     95.13 o
  -3  10   6      281.52      317.04     75.56 o
  -2  10   6     1477.04     1401.88    103.87 o
  -1  10   6      104.51      119.64     83.60 o
   0  10   6     1239.17     1311.55    124.65 o
   1  10   6      169.99      271.32     99.12 o
   2  10   6      112.16        0.00     89.61 o
   3  10   6      122.42      102.62    100.62 o
   4  10   6      904.50      731.87    134.66 o
   5  10   6        3.28       18.52    111.63 o
   6  10   6       82.72      118.64    120.64 o
  -9  11   6      396.50      426.61     74.88 o
  -8  11   6       60.71      112.39     65.06 o
  -7  11   6       41.91        0.00     57.41 o
  -6  11   6      561.45      432.22     88.78 o
  -5  11   6       46.18       23.67     72.71 o
  -4  11   6       22.60        0.00     69.98 o
  -3  11   6      805.46      773.43     91.76 o
  -2  11   6      480.21      366.93     98.12 o
  -1  11   6       30.25        0.00     87.10 o
   0  11   6       59.91      105.12     92.61 o
   1  11   6      243.87      285.84    110.13 o
   2  11   6       50.73        0.00    103.12 o
   3  11   6      151.39       74.09    109.13 o
   4  11   6        0.14        0.00    112.13 o
   5  11   6      423.38      214.75    128.15 o
  -7  12   6       88.85      144.58     64.18 o
  -6  12   6       13.00        0.00     59.83 o
  -5  12   6     1126.82     1195.87    244.29 o
  -4  12   6      331.33      310.91     86.29 o
  -3  12   6      101.93       83.63     80.28 o
  -2  12   6      205.25      305.86    100.12 o
  -1  12   6      826.16      917.09    122.65 o
   0  12   6       53.81        0.00    100.62 o
   1  12   6       47.27        0.00    100.12 o
   2  12   6        3.96       13.52    108.13 o
   3  12   6     1459.45     1443.71    162.19 o
 -15   0   7      303.01        7.51    127.65 o
 -13   0   7      434.48      442.00     79.54 o
 -11   0   7     3769.32     3531.70    165.20 o
  -9   0   7     3865.11     3712.54    150.93 o
  -7   0   7     6945.28     6035.92    166.36 o
  -5   0   7     1843.03     2075.63     94.94 o
  -3   0   7    11129.91     9973.26    242.74 o
  -1   0   7      624.01      514.20     56.65 o
   1   0   7     2687.54     2332.33    120.64 o
   3   0   7     5655.94     6063.82    166.37 o
   5   0   7     1195.68     1359.54     80.81 o
   7   0   7       47.31        4.51     93.11 o
   9   0   7     1314.32     1237.47    151.68 o
  11   0   7       83.17       86.60    121.14 o
 -16   1   7       28.45      163.13     72.49 o
 -15   1   7      281.83      267.18     73.34 o
 -14   1   7        1.76       82.08     63.07 o
 -13   1   7     1062.78     1165.01     68.31 o
 -12   1   7       85.27       72.32     44.87 o
 -11   1   7      203.95      272.76     59.39 o
 -10   1   7       91.76       68.19     40.56 o
  -9   1   7     1582.44     1627.92     96.75 o
  -8   1   7      114.61       75.43     50.29 o
  -7   1   7     1054.14     1072.90     56.91 o
  -6   1   7      331.01      444.34     52.97 o
  -5   1   7      159.50      129.54     35.30 o
  -4   1   7      189.99      213.41     54.31 o
  -3   1   7     1471.96     1480.36     68.17 o
  -2   1   7      140.76       83.42     36.65 o
  -1   1   7     4188.44     3962.97     87.02 o
   0   1   7      814.30      963.60     54.57 o
   1   1   7     1113.01     1198.97     49.29 o
   2   1   7        2.77        0.00     28.76 o
   3   1   7     9124.73     8897.84    177.77 o
   4   1   7       48.61       14.83     32.94 o
   5   1   7     3193.92     3221.30     72.64 o
   6   1   7      146.86      131.42     49.37 o
   7   1   7     2193.94     2126.82    135.76 o
   8   1   7        1.85        0.00     53.52 o
   9   1   7     1107.98     1164.77    143.42 o
  10   1   7       12.03      128.03     84.64 o
  11   1   7      122.67      194.08     91.49 o
 -16   2   7        2.53        0.00     80.19 o
 -15   2   7       78.53       39.42     65.12 o
 -14   2   7       53.48       17.36     60.69 o
 -13   2   7       46.60        0.00     55.79 o
 -12   2   7     1066.40     1135.15     94.65 o
 -11   2   7        7.24       37.66     40.27 o
 -10   2   7        6.74        0.00     37.31 o
  -9   2   7     1598.90     1442.73     58.27 o
  -8   2   7      236.34      246.92     38.14 o
  -7   2   7     9058.56     9316.29    186.28 o
  -6   2   7     1246.84     1267.74     56.49 o
  -5   2   7     1394.96     1292.41     50.78 o
  -4   2   7      178.91      149.74     31.85 o
  -3   2   7     1875.76     1594.62     52.74 o
  -2   2   7      211.33      312.28     32.37 o
  -1   2   7     3889.94     3702.55     81.06 o
   0   2   7      655.24      784.90     32.84 o
   1   2   7      775.92      757.61     43.85 o
   2   2   7       49.95       65.38     34.25 o
   3   2   7     1028.40     1092.72     50.18 o
   4   2   7      205.23      230.80     57.79 o
   5   2   7       46.98       47.18     44.71 o
   6   2   7      151.75       98.32     43.28 o
   7   2   7       30.39       28.81     52.82 o
   8   2   7      174.61      125.85     67.54 o
   9   2   7      262.36      242.69     73.96 o
  10   2   7      136.01      125.78     88.68 o
  11   2   7       19.31       64.59     91.51 o
 -15   3   7      376.53      407.38     74.26 o
 -14   3   7      642.04      666.03     75.57 o
 -13   3   7      284.96      320.91     63.40 o
 -12   3   7       70.28       51.19     54.61 o
 -11   3   7       10.02        0.00     57.85 o
 -10   3   7     5336.06     4883.08    128.83 o
  -9   3   7      390.84      331.30     38.90 o
  -8   3   7      206.80      206.44     35.05 o
  -7   3   7      106.41      110.86     61.05 o
  -6   3   7     5156.98     4908.98    110.80 o
  -5   3   7      425.38      526.14     39.72 o
  -4   3   7     3906.58     3860.09     83.31 o
  -3   3   7     1578.13     1671.17     78.15 o
  -2   3   7     6522.26     6433.17    146.00 o
  -1   3   7      147.25      198.57     42.54 o
   0   3   7     5499.36     5326.24     95.55 o
   1   3   7      471.77      449.44     45.78 o
   2   3   7      648.24      648.22     51.93 o
   3   3   7      668.13      696.30     83.19 o
   4   3   7      292.29      229.66     50.71 o
   5   3   7     1490.02     1430.58     74.43 o
   6   3   7        2.28       17.67     60.80 o
   7   3   7       99.68      139.62     73.59 o
   8   3   7     1837.70     1760.06    111.09 o
   9   3   7      301.26      439.48     86.01 o
  10   3   7      104.89      152.74     67.62 o
 -15   4   7      124.78      161.53     92.06 o
 -14   4   7       39.53      230.48    142.42 o
 -13   4   7       98.41       59.80    163.19 o
 -12   4   7     1162.36     1284.36     78.52 o
 -11   4   7     1756.73     1754.54     81.58 o
 -10   4   7        2.87        0.00     43.24 o
  -9   4   7     2304.03     2337.65     85.02 o
  -8   4   7     2529.32     2620.31     69.50 o
  -7   4   7     1277.90     1298.76     77.00 o
  -6   4   7     2509.19     2610.18     73.65 o
  -5   4   7      252.47      299.41     38.05 o
  -4   4   7     2631.00     2511.89     86.63 o
  -3   4   7     3584.79     3410.42     98.77 o
  -2   4   7     6271.77     6154.03    190.73 o
  -1   4   7        3.20        3.91     34.27 o
   0   4   7     7447.45     7246.45    121.78 o
   1   4   7       63.98       57.42     38.63 o
   2   4   7     2428.65     2376.40    132.13 o
   3   4   7      544.78      488.55     52.64 o
   4   4   7      227.23      323.70     53.35 o
   5   4   7      427.12      446.34     53.68 o
   6   4   7     7159.13     6883.01    171.61 o
   7   4   7      797.54      713.43     73.20 o
   8   4   7       89.21      109.93     73.26 o
   9   4   7      149.38       84.84     79.30 o
  10   4   7      548.32      714.25    179.71 o
 -15   5   7      101.78       92.65     83.88 o
 -14   5   7       95.46      214.70    103.12 o
 -13   5   7      189.59      149.99     82.84 o
 -12   5   7      563.99      510.05     86.77 o
 -11   5   7      109.92      120.25     72.03 o
 -10   5   7     4877.51     4524.21    161.37 o
  -9   5   7      491.47      481.73     68.84 o
  -8   5   7       14.90      100.35     56.81 o
  -7   5   7        1.39        0.00     74.09 o
  -6   5   7     4083.34     3878.63    111.30 o
  -5   5   7      210.05      245.31     40.55 o
  -4   5   7     5913.31     5696.79    110.78 o
  -3   5   7      586.07      662.42     51.46 o
  -2   5   7     5062.94     4881.10    107.82 o
  -1   5   7      347.02      368.26     33.43 o
   0   5   7     1747.82     1743.36     56.00 o
   1   5   7      227.31      167.43     40.02 o
   2   5   7      192.47      146.74     75.65 o
   3   5   7      872.84      927.46     60.25 o
   4   5   7     5299.81     5215.23    166.94 o
   5   5   7       13.26        0.00     46.51 o
   6   5   7       63.30      156.23     69.58 o
   7   5   7      180.09      166.65     56.44 o
   8   5   7      169.11      201.85     81.04 o
   9   5   7      106.35        0.00     76.74 o
  10   5   7       20.65        0.00     86.88 o
 -14   6   7        1.24        0.00    122.90 o
 -13   6   7       29.58        0.00     90.36 o
 -12   6   7      324.62      446.73     84.21 o
 -11   6   7      659.21      507.64     81.66 o
 -10   6   7      381.05      482.95     77.34 o
  -9   6   7      200.03      177.15     65.50 o
  -8   6   7     1581.26     1626.49     91.32 o
  -7   6   7       65.89      143.17     79.09 o
  -6   6   7      827.49      726.86     95.61 o
  -5   6   7        2.16       29.03     72.59 o
  -4   6   7      727.74      823.40     75.84 o
  -3   6   7      151.96      110.29     39.11 o
  -2   6   7      296.16      345.38     68.42 o
  -1   6   7     2847.01     2813.51     66.50 o
   0   6   7      616.93      674.87     55.27 o
   1   6   7      691.74      704.95     61.68 o
   2   6   7     2426.24     2369.99     81.20 o
   3   6   7      145.07      152.72     59.60 o
   4   6   7        2.09        0.00     45.06 o
   5   6   7      746.71      806.64     67.80 o
   6   6   7     1407.11     1618.53     95.95 o
   7   6   7       42.17       29.88     56.65 o
   8   6   7        1.78        0.00     63.67 o
   9   6   7      129.40      143.71    108.68 o
 -14   7   7       44.62       79.26     87.65 o
 -13   7   7      218.52      217.36    135.91 o
 -12   7   7     1116.40     1001.07     99.73 o
 -11   7   7     1008.85      865.52     93.13 o
 -10   7   7      245.81      161.02     69.92 o
  -9   7   7     3245.75     3302.22    255.30 o
  -8   7   7      347.88      271.56    120.39 o
  -7   7   7      376.51      431.01     90.11 o
  -6   7   7      368.53      453.54     86.60 o
  -5   7   7     3640.34     3648.82    182.22 o
  -4   7   7       74.46      110.72     66.03 o
  -3   7   7      518.54      593.51     45.53 o
  -2   7   7      310.15      241.05     47.18 o
  -1   7   7     5757.44     5691.64    102.94 o
   0   7   7       87.51       73.95     51.23 o
   1   7   7       36.00      124.25     35.27 o
   2   7   7     1015.07     1018.95     67.67 o
   3   7   7     1653.89     1686.33     75.17 o
   4   7   7       31.10        0.00     48.40 o
   5   7   7      231.69      110.00     55.72 o
   6   7   7       20.76        0.00     56.12 o
   7   7   7     1057.97      837.22     79.33 o
   8   7   7      278.48      255.93     65.65 o
 -13   8   7      276.63      257.34     89.74 o
 -12   8   7      258.50      251.78     84.13 o
 -11   8   7     1399.76     1642.81    271.32 o
 -10   8   7       14.78        0.00     66.54 o
  -9   8   7        3.76        0.00     62.47 o
  -8   8   7      421.60      490.98     71.49 o
  -7   8   7     1816.41     1949.31    140.17 o
  -6   8   7        0.21        0.00     64.43 o
  -5   8   7      243.38      226.56     71.95 o
  -4   8   7      486.19      418.97     74.39 o
  -3   8   7     4804.01     4865.69    169.30 o
  -2   8   7       34.64        0.00     54.80 o
  -1   8   7       35.50       66.36     33.53 o
   0   8   7     1323.10     1221.89     68.62 o
   1   8   7     4286.80     4169.85    102.28 o
   2   8   7        5.20        0.00     35.73 o
   3   8   7       86.23       65.34     44.59 o
   4   8   7        4.61       30.21     49.30 o
   5   8   7     1168.41     1344.66     97.71 o
   6   8   7      656.93      828.37     72.43 o
   7   8   7      513.57      625.53     73.68 o
   8   8   7        2.65        3.78     61.81 o
 -12   9   7        1.50        0.00     78.11 o
 -11   9   7       48.11       42.84     78.93 o
 -10   9   7      483.71      400.05     78.19 o
  -9   9   7     1619.11     1686.86     96.00 o
  -8   9   7      232.07       64.18     61.62 o
  -7   9   7      144.76      119.23     75.89 o
  -6   9   7       15.35       93.26     72.64 o
  -5   9   7     3814.70     3696.40    187.72 o
  -4   9   7      122.90      168.43     85.60 o
  -3   9   7       33.78        0.00     66.44 o
  -2   9   7       16.99        0.00     67.32 o
  -1   9   7     2575.97     2562.34    122.63 o
   0   9   7        4.37       96.92    128.90 o
   1   9   7       95.16       98.73     69.01 o
   2   9   7      230.72      319.69     75.39 o
   3   9   7     1389.49     1614.26    111.13 o
   4   9   7      357.33      407.01     81.29 o
   5   9   7       36.45        0.00     55.93 o
   6   9   7        4.67        0.00     70.01 o
   7   9   7      198.62      292.07     85.15 o
 -11  10   7       10.04       13.60     69.28 o
 -10  10   7       80.53       69.94     78.08 o
  -9  10   7       36.88        0.00     62.58 o
  -8  10   7       36.47       93.54     62.09 o
  -7  10   7      385.06      296.50     63.39 o
  -6  10   7       13.49       19.76     73.15 o
  -5  10   7      122.13       63.04     76.63 o
  -4  10   7      256.06      331.93     75.77 o
  -3  10   7      137.77      139.10     74.96 o
  -2  10   7      111.74       62.64     74.51 o
  -1  10   7        1.79        0.00     87.60 o
   0  10   7       32.85        0.00    109.13 o
   1  10   7      988.23      686.31    122.65 o
   2  10   7       49.03        0.00     99.12 o
   3  10   7      266.47      220.26    119.64 o
   4  10   7       39.32        0.00    112.63 o
   5  10   7      477.77      643.76    135.16 o
  -9  11   7       10.33        0.00     65.89 o
  -8  11   7      185.49      220.61     68.93 o
  -7  11   7      418.82      394.53     68.99 o
  -6  11   7      281.44      350.59     89.13 o
  -5  11   7      106.06      100.69     81.05 o
  -4  11   7        3.19        6.55     76.23 o
  -3  11   7      266.52      290.12    166.45 o
  -2  11   7      632.31      377.95    107.63 o
  -1  11   7       11.93       61.07     94.11 o
   0  11   7      104.29       18.02     96.11 o
   1  11   7      254.09      181.21    109.63 o
   2  11   7      748.92      608.72    128.15 o
   3  11   7       39.83        9.01    114.14 o
   4  11   7      232.66      144.67    123.65 o
  -6  12   7     1206.89     1419.63    102.66 o
  -5  12   7     1049.59     1091.12    128.15 o
  -4  12   7      504.30      395.56     89.38 o
  -3  12   7       19.37        0.00     91.61 o
  -2  12   7      538.93      597.21    120.14 o
  -1  12   7       84.93       94.61    106.13 o
   0  12   7       36.21       52.06    102.12 o
   1  12   7       77.96       99.12    114.14 o
 -16   0   8      619.86      910.58    160.19 o
 -14   0   8      459.78      438.25     85.08 o
 -12   0   8       28.29       20.37    127.40 o
 -10   0   8      710.77      802.31    114.64 o
  -8   0   8       79.65      137.70     53.16 o
  -6   0   8     8329.79     8453.94    225.04 o
  -4   0   8     5531.14     5805.92    212.50 o
  -2   0   8     9392.29     9384.51    235.79 o
   0   0   8     9410.70     8955.09    246.54 o
   2   0   8     1317.15     1325.57     99.12 o
   4   0   8     4586.68     4568.31    145.07 o
   6   0   8      280.25      367.94     99.12 o
   8   0   8      170.82      301.36    119.14 o
  10   0   8       29.30      170.70    128.15 o
 -16   1   8      305.44      559.53     81.77 o
 -15   1   8       52.49       60.67     66.78 o
 -14   1   8        7.67       32.57     61.14 o
 -13   1   8      617.87      506.83     57.74 o
 -12   1   8     4570.97     4447.31    112.97 o
 -11   1   8       19.29       48.35     42.97 o
 -10   1   8      490.59      438.81     47.16 o
  -9   1   8      590.95      685.97     48.74 o
  -8   1   8     1832.58     1637.82     59.23 o
  -7   1   8        4.52       45.34     47.33 o
  -6   1   8     6573.97     6601.45    167.16 o
  -5   1   8     3230.14     3045.35     81.96 o
  -4   1   8     2939.38     2832.09     76.68 o
  -3   1   8     1395.48     1437.71     55.07 o
  -2   1   8     2038.64     1894.39     61.94 o
  -1   1   8      388.39      385.99     38.59 o
   0   1   8     2081.28     2126.82     80.92 o
   1   1   8     1189.69     1344.15     90.46 o
   2   1   8      126.77      139.54     35.53 o
   3   1   8       14.19       59.87     37.15 o
   4   1   8     1679.55     1708.02     69.63 o
   5   1   8       21.61        0.00     48.12 o
   6   1   8      732.40      782.07     66.28 o
   7   1   8      140.57      229.99     77.69 o
   8   1   8      459.44      435.49     87.97 o
   9   1   8      260.44      159.66     87.16 o
  10   1   8      424.92      529.06    100.37 o
 -16   2   8        7.40        0.00     67.25 o
 -15   2   8      530.33      596.22     79.53 o
 -14   2   8      455.68      482.22     71.77 o
 -13   2   8       84.21       68.95     72.77 o
 -12   2   8     1834.03     1756.75     72.28 o
 -11   2   8     1449.41     1376.10     63.64 o
 -10   2   8       37.79        0.00     39.00 o
  -9   2   8      290.35      288.94     41.44 o
  -8   2   8     1136.18     1116.70     58.98 o
  -7   2   8      622.99      580.66     57.35 o
  -6   2   8     1670.23     1459.34    110.13 o
  -5   2   8     3372.01     3137.00     83.16 o
  -4   2   8       41.53       50.13     32.57 o
  -3   2   8     7759.36     7909.82    144.14 o
  -2   2   8     4803.62     4244.06     91.69 o
  -1   2   8      762.56      683.28     40.51 o
   0   2   8     9404.13     9282.85    145.65 o
   1   2   8      601.38      606.00     35.95 o
   2   2   8     1593.91     1611.08     54.54 o
   3   2   8      655.51      523.45     56.84 o
   4   2   8     2183.63     2146.78    100.82 o
   5   2   8        0.49        0.00     56.16 o
   6   2   8      185.76       66.59     61.94 o
   7   2   8      571.69      514.60     65.74 o
   8   2   8      110.16       99.35     61.52 o
   9   2   8      172.78       37.42     82.91 o
  10   2   8       99.61        0.00     87.73 o
 -15   3   8      335.86      246.45     69.49 o
 -14   3   8      239.64      159.09     62.10 o
 -13   3   8      540.57      681.66     70.86 o
 -12   3   8     1766.28     2008.15    113.68 o
 -11   3   8      144.42      142.77     50.92 o
 -10   3   8      563.47      563.48     47.63 o
  -9   3   8      286.38      348.42     41.55 o
  -8   3   8     2011.25     1855.22     70.10 o
  -7   3   8     1411.99     1454.99     60.08 o
  -6   3   8       46.55       62.66     32.80 o
  -5   3   8      131.31      191.57     46.27 o
  -4   3   8        9.34       18.69     27.67 o
  -3   3   8     3372.63     3222.12     74.56 o
  -2   3   8       56.09        0.00     39.46 o
  -1   3   8        0.43        9.09     45.37 o
   0   3   8     2355.25     2317.22     69.13 o
   1   3   8     3159.19     2882.49    120.01 o
   2   3   8      974.15      864.73     59.20 o
   3   3   8      466.88      463.87     56.06 o
   4   3   8      928.56      999.37     69.74 o
   5   3   8     1560.90     1545.77     96.76 o
   6   3   8      265.01      394.40     97.12 o
   7   3   8      401.84      442.02     78.04 o
   8   3   8        1.44       59.79    160.94 o
   9   3   8        4.82      147.83     78.17 o
  10   3   8      174.66      246.79    127.65 o
 -15   4   8      171.34       19.55    118.39 o
 -14   4   8       55.27        8.47     83.88 o
 -13   4   8     1279.95     1208.30    106.86 o
 -12   4   8      314.88      319.55     75.75 o
 -11   4   8      388.67      308.40     74.27 o
 -10   4   8     1861.73     1770.84     94.07 o
  -9   4   8     1266.30     1299.23     52.53 o
  -8   4   8      615.78      696.82     89.20 o
  -7   4   8       17.49       23.46     30.54 o
  -6   4   8      366.27      436.39     34.17 o
  -5   4   8     7504.45     7670.01    173.26 o
  -4   4   8      278.40      287.62     47.61 o
  -3   4   8      183.04      261.47     54.43 o
  -2   4   8      425.34      399.67     77.80 o
  -1   4   8     3640.52     3304.35    120.81 o
   0   4   8      286.79      278.82     33.64 o
   1   4   8      248.05      251.79     46.84 o
   2   4   8      715.66      765.41     57.44 o
   3   4   8     6126.98     6089.79    152.41 o
   4   4   8      664.39      602.89     64.14 o
   5   4   8      133.67       77.14     55.46 o
   6   4   8      943.11      870.27     76.35 o
   7   4   8      174.61      226.74     78.40 o
   8   4   8       20.36      143.22     79.89 o
   9   4   8      122.71      117.37     83.27 o
 -15   5   8      106.27       43.95    146.42 o
 -14   5   8      376.46      515.64     98.37 o
 -13   5   8      142.64        0.00     77.67 o
 -12   5   8        0.36        8.37     71.46 o
 -11   5   8       61.42        8.11    113.38 o
 -10   5   8       86.19       35.76     62.77 o
  -9   5   8      238.42      336.72     67.06 o
  -8   5   8     1271.26     1299.04    122.65 o
  -7   5   8     2458.89     2705.20    161.19 o
  -6   5   8       19.36        0.00     37.08 o
  -5   5   8       38.32       36.94     37.26 o
  -4   5   8     1582.11     1575.12     95.28 o
  -3   5   8     4133.72     4016.78    151.85 o
  -2   5   8       35.21       35.41     38.25 o
  -1   5   8      786.93      795.61     54.75 o
   0   5   8      621.03      675.92     39.82 o
   1   5   8     3635.97     3529.73    102.52 o
   2   5   8      130.97      189.36     48.81 o
   3   5   8     1303.84     1412.19     91.21 o
   4   5   8      117.67      120.90     54.53 o
   5   5   8     1437.53     1515.61     95.06 o
   6   5   8       83.11        9.92     58.32 o
   7   5   8      121.93      157.84    103.56 o
   8   5   8       65.82       22.95     68.76 o
   9   5   8      128.36      105.67    101.70 o
 -14   6   8      378.07      404.36     92.71 o
 -13   6   8       41.79        0.00    246.04 o
 -12   6   8       33.00       63.05    147.93 o
 -11   6   8      355.47      498.37     79.81 o
 -10   6   8      360.75      402.05     73.70 o
  -9   6   8     2996.72     2764.94    156.69 o
  -8   6   8      189.50      109.13     81.60 o
  -7   6   8      355.85      453.54     95.11 o
  -6   6   8      369.63      284.34     88.10 o
  -5   6   8     1121.29     1294.03    117.14 o
  -4   6   8      196.35      226.73     47.34 o
  -3   6   8        1.92        0.00     40.07 o
  -2   6   8      481.82      568.72     48.05 o
  -1   6   8     1098.67     1043.75     57.07 o
   0   6   8     1704.67     1755.60    100.79 o
   1   6   8       29.73        0.00     43.00 o
   2   6   8       45.02        2.67     46.44 o
   3   6   8     1068.73     1017.31     77.43 o
   4   6   8      375.73      352.84     97.32 o
   5   6   8       25.93        0.00     73.95 o
   6   6   8      961.55     1036.82     81.53 o
   7   6   8      516.51      610.80     90.40 o
   8   6   8      228.97      417.07    104.20 o
 -13   7   8      472.58      583.61    138.66 o
 -12   7   8        8.67       54.56     76.46 o
 -11   7   8       63.80       25.31     72.74 o
 -10   7   8       27.46        0.00     68.79 o
  -9   7   8     1054.95     1192.52     91.39 o
  -8   7   8      122.91      144.17     88.10 o
  -7   7   8        9.08       13.02     81.10 o
  -6   7   8       63.52       38.55     80.60 o
  -5   7   8     2659.60     2660.65    163.19 o
  -4   7   8     3130.05     2933.39     97.99 o
  -3   7   8      871.72      916.13     55.37 o
  -2   7   8     1211.10     1185.06     61.71 o
  -1   7   8       40.72        0.00     32.08 o
   0   7   8      864.42      848.65     48.03 o
   1   7   8     3890.81     3819.45    167.06 o
   2   7   8      983.67      964.66     62.50 o
   3   7   8      154.84      119.76     52.32 o
   4   7   8      237.11      170.71     56.71 o
   5   7   8       56.90       32.71     57.45 o
   6   7   8      687.03      710.34     75.93 o
   7   7   8       34.17        0.00     64.56 o
   8   7   8       22.23        0.00     68.59 o
 -13   8   8       19.54       71.47     86.74 o
 -12   8   8       18.61       58.44     79.47 o
 -11   8   8      600.16      575.38     87.25 o
 -10   8   8     1752.92     1887.36    118.14 o
  -9   8   8      200.43      127.67    117.64 o
  -8   8   8      718.64      768.91    115.64 o
  -7   8   8       23.56        0.00     79.59 o
  -6   8   8       78.78      194.08    161.69 o
  -5   8   8      102.99       54.04     68.85 o
  -4   8   8      918.81      765.87     89.38 o
  -3   8   8        1.21       24.73     57.76 o
  -2   8   8     1059.69      878.08     72.78 o
  -1   8   8      100.00       33.04     37.02 o
   0   8   8      372.15      357.48     42.92 o
   1   8   8      480.45      420.07     50.24 o
   2   8   8      181.05      247.33     49.60 o
   3   8   8     1090.85     1155.15     81.01 o
   4   8   8      959.98     1005.05     71.86 o
   5   8   8      305.81      385.85     65.43 o
   6   8   8       46.42       88.61    135.69 o
   7   8   8       66.50        0.00     66.61 o
 -12   9   8      114.39        0.00     81.04 o
 -11   9   8      355.13      393.54     84.67 o
 -10   9   8       81.63        6.82     74.92 o
  -9   9   8       72.87       66.18     85.35 o
  -8   9   8      269.45      303.89     66.95 o
  -7   9   8       64.97        8.61     76.64 o
  -6   9   8      350.52      348.52     83.70 o
  -5   9   8      211.76      275.74     78.83 o
  -4   9   8     1264.01     1290.41    102.61 o
  -3   9   8      103.32      115.49     71.77 o
  -2   9   8     1365.01     1349.95    168.57 o
  -1   9   8        3.34        0.00     37.73 o
   0   9   8      586.73      678.49     84.62 o
   1   9   8      116.71      109.31     88.35 o
   2   9   8     2146.90     2325.40    375.19 o
   3   9   8       40.95      148.09     52.24 o
   4   9   8       25.06       11.34     53.99 o
   5   9   8       63.93      160.30     71.17 o
   6   9   8     1012.12     1255.27    101.99 o
 -10  10   8      634.65      537.36     78.90 o
  -9  10   8        5.78        0.00     62.44 o
  -8  10   8       24.20        0.00     62.58 o
  -7  10   8      143.85       40.87     83.91 o
  -6  10   8      589.06      489.10     90.38 o
  -5  10   8       95.34       87.62     77.02 o
  -4  10   8      544.71      483.98     86.84 o
  -3  10   8      295.74      447.11     83.91 o
  -2  10   8      498.75      396.48     99.87 o
  -1  10   8       74.30       35.04     75.00 o
   0  10   8      206.68      294.03     79.23 o
   1  10   8      128.70      118.26     91.36 o
   2  10   8      394.39      355.42    114.64 o
   3  10   8        2.55       86.60    112.13 o
   4  10   8       75.43      192.23    125.65 o
  -8  11   8      874.05     1002.85     86.65 o
  -7  11   8      676.86      599.08     98.85 o
  -6  11   8       68.53       12.33    167.20 o
  -5  11   8        0.75        0.00     94.11 o
  -4  11   8      595.59      811.07    123.40 o
  -3  11   8      296.50      248.49     85.81 o
  -2  11   8      173.31       62.07     98.62 o
  -1  11   8       60.03        0.00    101.62 o
   0  11   8      563.01      680.81    126.15 o
   1  11   8       46.08        0.00    108.63 o
   2  11   8       68.69      163.19    116.64 o
   3  11   8       29.46        0.00    113.63 o
  -6  12   8      214.24      148.94     93.18 o
  -5  12   8      399.92      358.88    182.72 o
  -4  12   8        1.32       57.44     85.60 o
  -3  12   8        1.86      108.13    102.12 o
  -2  12   8      229.21      274.32    112.13 o
  -1  12   8     1904.18     1560.85    155.68 o
   0  12   8       34.19        0.00    107.63 o
 -15   0   9       24.61        0.00     77.95 o
 -13   0   9       10.58       25.18     71.60 o
 -11   0   9      750.73      824.71     81.58 o
  -9   0   9     1243.40     1216.13     91.36 o
  -7   0   9     1609.91     1550.84    123.15 o
  -5   0   9      701.55      827.05     71.19 o
  -3   0   9     1687.81     1722.01    151.18 o
  -1   0   9      813.26      786.56     67.58 o
   1   0   9     8265.74     7950.58    216.97 o
   3   0   9     1278.85     1289.53    105.63 o
   5   0   9     1302.40     1375.13    133.66 o
   7   0   9     2306.71     2620.60    194.23 o
   9   0   9        6.41       86.60    117.64 o
 -16   1   9      140.54      207.25    177.11 o
 -15   1   9      100.96      215.11    129.40 o
 -14   1   9       94.38      183.31     57.80 o
 -13   1   9      254.30      186.13     58.14 o
 -12   1   9       64.11        5.01     47.98 o
 -11   1   9      589.33      589.37     65.51 o
 -10   1   9      379.20      433.70     49.02 o
  -9   1   9     2726.52     2644.95     80.63 o
  -8   1   9      324.00      341.09     49.98 o
  -7   1   9     1947.37     1967.18     93.63 o
  -6   1   9     1122.67     1072.24     54.13 o
  -5   1   9     4064.31     3875.65     94.13 o
  -4   1   9      120.15       96.10     36.78 o
  -3   1   9      357.95      342.36     57.51 o
  -2   1   9      598.32      523.13     44.23 o
  -1   1   9     4141.37     3868.48     92.33 o
   0   1   9       13.51        0.00     32.68 o
   1   1   9      995.84      961.66     74.64 o
   2   1   9      832.76      754.51     50.22 o
   3   1   9      865.95      849.82     50.73 o
   4   1   9      128.26       46.12     58.59 o
   5   1   9        5.42        0.00     55.05 o
   6   1   9      175.53      148.07    100.37 o
   7   1   9      203.71      186.22    195.73 o
   8   1   9       14.81        0.00     81.36 o
   9   1   9       78.92        0.00    117.14 o
 -16   2   9      255.22      185.39     96.83 o
 -15   2   9        1.73        0.00     65.41 o
 -14   2   9      129.47      237.96     66.40 o
 -13   2   9        9.76        0.00     57.17 o
 -12   2   9     1652.14     1748.81     73.03 o
 -11   2   9     1716.96     1725.93     92.12 o
 -10   2   9        5.05       34.05     40.35 o
  -9   2   9     2194.26     2263.16     75.22 o
  -8   2   9     3302.74     3400.25     99.95 o
  -7   2   9       33.31       44.03     46.30 o
  -6   2   9      575.34      656.57     68.28 o
  -5   2   9     1956.61     1882.00     76.81 o
  -4   2   9     7545.33     7388.95    171.60 o
  -3   2   9     1820.96     1767.67     99.62 o
  -2   2   9     1407.76     1284.31     95.95 o
  -1   2   9     4544.27     4540.09    101.14 o
   0   2   9     1699.54     1920.40    108.76 o
   1   2   9      757.51      659.40     73.44 o
   2   2   9      714.43      702.78     59.96 o
   3   2   9       40.07       23.58     50.74 o
   4   2   9      620.67      657.56     63.06 o
   5   2   9     3319.12     3352.15    133.40 o
   6   2   9      128.24       76.42     77.84 o
   7   2   9      379.99      404.25     77.68 o
   8   2   9      477.44      504.10    128.15 o
   9   2   9       23.44        0.00    110.63 o
 -15   3   9      540.94      747.69    104.36 o
 -14   3   9       37.72       22.50     77.05 o
 -13   3   9      512.83      547.29    120.50 o
 -12   3   9      488.43      548.92     62.73 o
 -11   3   9       99.57      225.87     66.76 o
 -10   3   9     1149.61     1085.57     56.76 o
  -9   3   9     2862.02     2924.91    176.05 o
  -8   3   9     1058.53     1021.89     57.90 o
  -7   3   9     6665.21     6155.52    136.93 o
  -6   3   9     3735.50     3796.58     93.81 o
  -5   3   9     4690.88     4329.25     98.26 o
  -4   3   9     1260.93     1184.13     49.43 o
  -3   3   9      136.17      102.67     27.82 o
  -2   3   9     4426.45     4445.22    123.69 o
  -1   3   9     1043.57     1026.39     58.29 o
   0   3   9      412.88      428.18     57.15 o
   1   3   9        5.31        0.00     40.36 o
   2   3   9      428.15      373.88     59.13 o
   3   3   9       10.51       46.65     80.14 o
   4   3   9      880.32      825.18     84.06 o
   5   3   9      104.46       60.00     57.41 o
   6   3   9      418.74      266.40     64.57 o
   7   3   9      157.47      111.74     73.44 o
   8   3   9      321.82      396.22     81.06 o
   9   3   9      556.63      699.83    139.16 o
 -15   4   9      114.78       16.43     84.67 o
 -14   4   9      124.12      182.08    159.94 o
 -13   4   9      105.97      197.36     81.07 o
 -12   4   9      128.17      252.79     81.35 o
 -11   4   9       49.11        1.24     71.58 o
 -10   4   9       32.43       87.63     67.23 o
  -9   4   9       69.52       67.17     50.93 o
  -8   4   9     2904.78     2812.45    106.99 o
  -7   4   9       44.19        0.00     44.51 o
  -6   4   9      847.25     1006.69     56.74 o
  -5   4   9      527.81      569.09     57.57 o
  -4   4   9     1130.40     1027.05     63.53 o
  -3   4   9      232.64      242.65     51.78 o
  -2   4   9      727.10      707.52     61.75 o
  -1   4   9     1423.93     1472.16     76.20 o
   0   4   9       28.93        8.47     50.62 o
   1   4   9      542.76      593.16     50.35 o
   2   4   9     4052.49     3650.46    113.82 o
   3   4   9       23.94       77.12     53.00 o
   4   4   9       19.32       31.50     63.84 o
   5   4   9      100.16      122.91     61.42 o
   6   4   9     2113.97     2216.98    103.52 o
   7   4   9      142.77      157.33     66.25 o
   8   4   9       34.38        0.00     91.11 o
   9   4   9       26.69        0.00     93.43 o
 -15   5   9       84.26      160.55     91.12 o
 -14   5   9      495.22      652.93    101.56 o
 -13   5   9      141.22      235.45    138.91 o
 -12   5   9        1.46       26.28     75.75 o
 -11   5   9      188.88      209.75    109.38 o
 -10   5   9      177.24      196.42    111.63 o
  -9   5   9      495.30      515.61    108.63 o
  -8   5   9        0.31        0.00     81.10 o
  -7   5   9       71.78      118.64     87.60 o
  -6   5   9     1258.28     1194.62     83.85 o
  -5   5   9      306.23      349.26     55.55 o
  -4   5   9        5.50       56.24     57.89 o
  -3   5   9      875.51     1003.97     65.86 o
  -2   5   9     2465.21     2350.29     78.28 o
  -1   5   9      188.91      223.20     50.60 o
   0   5   9      152.34       52.90     39.08 o
   1   5   9      122.85      158.34     48.19 o
   2   5   9     2700.51     2698.66     98.20 o
   3   5   9      868.80      834.99     66.58 o
   4   5   9      432.86      370.63     61.98 o
   5   5   9        2.27        0.00     61.30 o
   6   5   9      150.43      144.75     68.38 o
   7   5   9       67.74      142.29     68.74 o
   8   5   9      551.07      427.57     81.04 o
 -14   6   9      310.59      203.89     91.66 o
 -13   6   9     1025.84      767.13     99.45 o
 -12   6   9      550.90      541.86     89.88 o
 -11   6   9      190.99      184.05     75.08 o
 -10   6   9      792.95      876.43     87.25 o
  -9   6   9      827.68      683.81    113.13 o
  -8   6   9      730.38      788.93    115.14 o
  -7   6   9     5737.08     5875.46    257.30 o
  -6   6   9      359.17      314.37     94.11 o
  -5   6   9      806.01      913.23     96.86 o
  -4   6   9     2862.76     2806.03     99.72 o
  -3   6   9     1178.66     1380.62     78.97 o
  -2   6   9     1061.32     1047.44     61.11 o
  -1   6   9        0.54       28.40     42.00 o
   0   6   9     2882.24     2780.11    116.98 o
   1   6   9     2732.71     2664.51     82.94 o
   2   6   9      456.27      403.51     56.64 o
   3   6   9      843.81      734.96     96.73 o
   4   6   9      124.49      182.07     61.76 o
   5   6   9        6.54       38.54     61.85 o
   6   6   9      206.72      242.97     70.41 o
   7   6   9      224.25      146.17     73.18 o
   8   6   9       66.01       29.87     77.11 o
 -13   7   9      299.90      282.21     87.19 o
 -12   7   9      179.01      212.44     79.66 o
 -11   7   9      407.60      561.37    115.39 o
 -10   7   9     1217.96     1226.27     98.58 o
  -9   7   9      634.96      715.81    129.90 o
  -8   7   9       63.53      129.65     89.61 o
  -7   7   9       37.31        0.00     86.10 o
  -6   7   9      678.52      620.74    104.12 o
  -5   7   9      303.63      533.13    102.12 o
  -4   7   9        9.79        0.00     45.62 o
  -3   7   9      246.36      236.61     47.63 o
  -2   7   9     2342.90     2265.73     81.83 o
  -1   7   9      733.84      811.48     82.73 o
   0   7   9       31.08       15.23     40.37 o
   1   7   9       13.22        0.00     48.54 o
   2   7   9      203.00      264.96     86.64 o
   3   7   9     2111.61     1996.87     91.30 o
   4   7   9      780.47      868.41     74.83 o
   5   7   9       39.11        0.00     60.59 o
   6   7   9       40.55        0.00     66.43 o
   7   7   9      321.38      306.78     77.86 o
 -12   8   9      310.80      235.68     85.98 o
 -11   8   9      227.87      227.61     99.12 o
 -10   8   9       99.93      105.87     74.59 o
  -9   8   9       10.49       93.69     69.50 o
  -8   8   9     1023.50      939.11    124.15 o
  -7   8   9     3060.33     2998.05    186.22 o
  -6   8   9      525.90      624.32    138.16 o
  -5   8   9      676.65      640.35    135.91 o
  -4   8   9     1090.94      917.44    101.87 o
  -3   8   9     2139.15     2231.44    102.30 o
  -2   8   9       85.70      102.54     85.92 o
  -1   8   9      570.51      645.38     98.31 o
   0   8   9       19.66       14.26     41.19 o
   1   8   9      343.57      292.32     48.81 o
   2   8   9       95.15      111.71     53.47 o
   3   8   9       11.41       71.42     56.26 o
   4   8   9      136.10      179.84     96.08 o
   5   8   9      208.75      303.67     68.18 o
   6   8   9       19.42       83.00     67.65 o
 -11   9   9       52.53       56.50     80.56 o
 -10   9   9       29.42        3.75     73.27 o
  -9   9   9      233.38      191.67     74.29 o
  -8   9   9       94.38        6.84     81.84 o
  -7   9   9      419.10      507.79     90.74 o
  -6   9   9       25.22       25.23     75.83 o
  -5   9   9      315.90      261.96    174.21 o
  -4   9   9      235.43      228.81     81.06 o
  -3   9   9      487.34      444.73    121.64 o
  -2   9   9       19.02        0.00     58.81 o
  -1   9   9      623.55      706.49    145.67 o
   0   9   9       44.97      100.04     48.96 o
   1   9   9        1.65        0.00     47.67 o
   2   9   9        0.48      109.57     54.02 o
   3   9   9      876.83      943.89     89.97 o
   4   9   9      197.75      145.95     62.64 o
   5   9   9       25.79       75.75     66.03 o
 -10  10   9        8.11       17.32    149.54 o
  -9  10   9      657.79      681.77     80.97 o
  -8  10   9      255.54      224.74     89.76 o
  -7  10   9      438.09      382.25     93.38 o
  -6  10   9      113.98       39.73     84.29 o
  -5  10   9      215.12      155.21    124.15 o
  -4  10   9      222.67      172.65     84.16 o
  -3  10   9      100.21       20.14     77.68 o
  -2  10   9       51.43       97.48     76.33 o
  -1  10   9       17.05        0.00     73.61 o
   0  10   9      464.97      454.31     87.49 o
   1  10   9      854.83      840.78     98.88 o
   2  10   9      452.33      566.54    136.66 o
   3  10   9        0.93        0.00    113.63 o
  -8  11   9      149.87      295.30    157.03 o
  -7  11   9      286.15      307.33     95.58 o
  -6  11   9      775.85      967.35    109.17 o
  -5  11   9      465.85      438.74     95.63 o
  -4  11   9      206.66       61.49     83.60 o
  -3  11   9      454.03      426.81     91.89 o
  -2  11   9      159.33      162.19    106.13 o
  -1  11   9      567.55      512.11    120.14 o
   0  11   9      450.62      232.28    119.64 o
   1  11   9        3.45      150.18    118.14 o
 -16   0  10       99.95      167.70    139.16 o
 -14   0  10     1569.74     1607.55    275.08 o
 -12   0  10      933.65      884.28     91.08 o
 -10   0  10     3661.27     3392.49    132.73 o
  -8   0  10       15.97       19.02     84.60 o
  -6   0  10      219.75      116.88     62.78 o
  -4   0  10      361.20      343.03     78.09 o
  -2   0  10      130.95       77.09    132.66 o
   0   0  10       30.57        0.00     53.65 o
   2   0  10      979.59     1068.33    184.97 o
   4   0  10      184.83      165.20    120.14 o
   8   0  10      907.95      843.50    147.17 o
 -16   1  10       27.48       67.93     70.60 o
 -15   1  10      315.01      329.69     87.86 o
 -14   1  10       11.01        0.00     66.33 o
 -13   1  10       73.83       82.59     49.58 o
 -12   1  10      229.94      261.03     51.51 o
 -11   1  10      637.72      657.19     56.44 o
 -10   1  10     1685.63     1629.05     67.53 o
  -9   1  10     1937.60     1896.85     80.06 o
  -8   1  10      417.11      298.48     60.81 o
  -7   1  10      119.77      152.12     59.25 o
  -6   1  10      248.99      220.94     43.52 o
  -5   1  10      607.63      544.40     48.40 o
  -4   1  10     7276.46     7136.90    141.64 o
  -3   1  10      563.18      502.56     46.17 o
  -2   1  10      443.59      436.54     43.67 o
  -1   1  10        4.57        0.00     34.85 o
   0   1  10     1198.33     1153.79     66.76 o
   1   1  10      714.22      735.51     50.52 o
   2   1  10     3068.69     2876.24    130.30 o
   3   1  10        3.69        0.00     53.04 o
   4   1  10       43.72       26.46     66.39 o
   5   1  10      229.13      189.03     75.82 o
   6   1  10      181.40        0.00    107.63 o
   7   1  10        6.84       64.08    111.13 o
   8   1  10       10.27        0.00    116.14 o
 -15   2  10        3.30        0.00     86.41 o
 -14   2  10     1767.01     1782.61     95.67 o
 -13   2  10      239.62      394.72     66.32 o
 -12   2  10        1.47        0.00     44.36 o
 -11   2  10      154.42      160.69     46.73 o
 -10   2  10     4708.36     4638.05    111.16 o
  -9   2  10     1335.80     1414.77     70.34 o
  -8   2  10      122.33      171.47     69.32 o
  -7   2  10      694.56      789.87     66.07 o
  -6   2  10     1418.11     1309.00     60.12 o
  -5   2  10      175.54      162.14     42.21 o
  -4   2  10     1077.58     1099.73     52.97 o
  -3   2  10      103.66      185.20     38.40 o
  -2   2  10     1432.80     1420.70     62.72 o
  -1   2  10     2375.17     2505.41     74.44 o
   0   2  10       25.29        0.00     39.31 o
   1   2  10      111.56      140.00     56.83 o
   2   2  10      497.15      670.24     88.03 o
   3   2  10     1927.37     1849.04     87.26 o
   4   2  10     1223.66     1034.06     93.72 o
   5   2  10        0.66        0.00     55.34 o
   6   2  10      901.70      877.50     78.10 o
   7   2  10       35.62      117.64    102.62 o
   8   2  10      709.38      528.13    134.16 o
 -15   3  10      187.48      132.81     93.60 o
 -14   3  10      213.62      115.35     89.30 o
 -13   3  10      571.03      372.10     87.49 o
 -12   3  10      314.51      372.04    106.57 o
 -11   3  10      165.55      158.09     45.45 o
 -10   3  10      623.70      662.00     61.63 o
  -9   3  10      727.98      669.71     55.64 o
  -8   3  10      544.92      504.45     49.73 o
  -7   3  10       24.70       76.21     45.73 o
  -6   3  10      346.49      312.82     40.51 o
  -5   3  10      283.04      280.99     39.52 o
  -4   3  10     4071.28     3909.32     91.75 o
  -3   3  10      104.43       54.49     50.47 o
  -2   3  10      610.06      598.50     62.81 o
  -1   3  10       13.03       69.72     35.27 o
   0   3  10     2595.83     2439.21     99.35 o
   1   3  10     1491.32     1351.58     79.98 o
   2   3  10     3312.70     3155.82    111.49 o
   3   3  10       70.46      107.94     56.78 o
   4   3  10      159.52      186.10     59.61 o
   5   3  10     1098.33     1073.26     81.76 o
   6   3  10      490.67      454.96     90.01 o
   7   3  10       68.91       98.85     68.66 o
   8   3  10       60.80        0.00    106.13 o
 -15   4  10      137.25      271.38     95.67 o
 -14   4  10      138.04       79.83     82.74 o
 -13   4  10       72.56       82.13     78.80 o
 -12   4  10       14.30       48.08    101.62 o
 -11   4  10      122.49      320.03    129.40 o
 -10   4  10       92.33       47.91     66.32 o
  -9   4  10      239.25      170.70     97.62 o
  -8   4  10      233.05      212.34     56.68 o
  -7   4  10     2909.13     2887.97    150.68 o
  -6   4  10      169.69      256.98     64.97 o
  -5   4  10      989.41     1066.17     70.85 o
  -4   4  10      156.92      233.26     55.61 o
  -3   4  10      171.06      203.65     53.14 o
  -2   4  10     1243.22     1367.94    108.75 o
  -1   4  10     2404.80     2281.91     75.57 o
   0   4  10       32.65       15.33     63.43 o
   1   4  10      225.46      212.09     63.92 o
   2   4  10      957.00      935.90     63.03 o
   3   4  10      353.79      286.37     58.00 o
   4   4  10      128.99      106.02     58.80 o
   5   4  10       62.60      175.15     66.09 o
   6   4  10      390.10      157.88     67.00 o
   7   4  10        8.39        6.95     67.16 o
   8   4  10      285.14      238.52     74.81 o
 -14   5  10       98.73      253.67     88.54 o
 -13   5  10      785.53     1006.64    106.70 o
 -12   5  10      540.28      499.11    103.12 o
 -11   5  10       80.74       43.93     70.40 o
 -10   5  10      241.97      163.67     73.44 o
  -9   5  10     1646.61     1584.88    146.17 o
  -8   5  10     1884.67     1661.97    142.67 o
  -7   5  10     2712.78     2642.63    174.21 o
  -6   5  10     1152.87     1127.30     62.52 o
  -5   5  10      600.24      613.65     63.21 o
  -4   5  10       39.11       36.67     48.94 o
  -3   5  10      397.96      448.23     73.82 o
  -2   5  10        1.25       33.26     54.62 o
  -1   5  10      414.79      418.98     49.27 o
   0   5  10     3180.33     2915.79    123.69 o
   1   5  10     2481.93     2215.56     81.04 o
   2   5  10     1715.81     1616.59     72.86 o
   3   5  10       27.24       30.70     54.53 o
   4   5  10      248.76      161.19     60.94 o
   5   5  10      865.36      776.24     77.55 o
   6   5  10       26.02        0.00     65.39 o
   7   5  10        8.05       16.25     70.10 o
 -14   6  10       29.07       11.20     86.37 o
 -13   6  10      225.09      216.61     88.31 o
 -12   6  10      140.83       71.60    125.90 o
 -11   6  10     1597.98     1556.54    108.81 o
 -10   6  10       59.32        0.00     68.50 o
  -9   6  10      893.28      820.97    124.15 o
  -8   6  10      122.30       78.09     96.61 o
  -7   6  10     1397.49     1316.56    132.66 o
  -6   6  10     1846.43     1851.69    148.68 o
  -5   6  10     2208.20     2250.19    137.11 o
  -4   6  10      134.91      207.13     55.46 o
  -3   6  10      835.34      835.29     60.57 o
  -2   6  10      276.74      333.01     51.70 o
  -1   6  10     4449.88     4522.30    212.79 o
   0   6  10     2069.94     1996.36    115.51 o
   1   6  10       45.85        1.36     46.69 o
   2   6  10      401.98      451.06     55.07 o
   3   6  10     2885.55     2930.69    112.90 o
   4   6  10      550.39      592.86     71.50 o
   5   6  10        5.96        0.00     62.33 o
   6   6  10        3.93        0.00     68.24 o
   7   6  10      207.24      209.30     76.65 o
 -13   7  10     1206.19     1427.62    203.49 o
 -12   7  10      635.95      808.83    102.45 o
 -11   7  10      861.39      824.16     93.02 o
 -10   7  10      409.84      412.86     81.77 o
  -9   7  10      155.20      221.26    104.12 o
  -8   7  10      926.23      756.40    111.63 o
  -7   7  10     1396.50     1429.19    132.16 o
  -6   7  10       45.64      116.64     97.12 o
  -5   7  10      545.59      750.77    135.91 o
  -4   7  10      283.13      362.70     54.72 o
  -3   7  10     1807.27     1869.10     77.16 o
  -2   7  10      159.77      200.40     50.43 o
  -1   7  10       27.98        0.00     57.74 o
   0   7  10      740.45      835.44    111.87 o
   1   7  10      765.30      824.41     60.48 o
   2   7  10      109.92      146.32     57.27 o
   3   7  10       34.68        0.00     55.43 o
   4   7  10      784.29      976.43    125.84 o
   5   7  10      471.38      461.46     75.41 o
   6   7  10       91.01       13.18     72.14 o
 -12   8  10      132.48      158.24     85.29 o
 -11   8  10       20.80        0.00     74.68 o
 -10   8  10      191.46      195.53     77.85 o
  -9   8  10       51.35       66.58    102.62 o
  -8   8  10       64.52       89.61     98.12 o
  -7   8  10      589.62      558.16    114.14 o
  -6   8  10       38.07        0.00     78.59 o
  -5   8  10       60.28        0.00     74.74 o
  -4   8  10       11.16        0.00     64.64 o
  -3   8  10      149.78      155.06     64.98 o
  -2   8  10     1542.49     1650.25     93.53 o
  -1   8  10      109.76      164.49    157.19 o
   0   8  10      702.61      755.98     73.56 o
   1   8  10      162.57       75.08     47.97 o
   2   8  10      334.79      351.56     64.38 o
   3   8  10      275.30      363.87     67.74 o
   4   8  10      609.20      682.24     76.25 o
   5   8  10       91.95       51.81     69.79 o
 -11   9  10      322.72      331.07     91.99 o
 -10   9  10        0.45        0.00     75.03 o
  -9   9  10       93.85        0.00    103.62 o
  -8   9  10      760.01      716.21    103.38 o
  -7   9  10        1.19        0.00     82.60 o
  -6   9  10       83.98       43.15     80.28 o
  -5   9  10      214.43      295.92     86.98 o
  -4   9  10      183.40      286.13     82.51 o
  -3   9  10     1355.11     1269.22     92.57 o
  -2   9  10      120.54        0.00     77.47 o
  -1   9  10      345.83      484.38     85.70 o
   0   9  10      586.88      503.82    160.44 o
   1   9  10       78.97       93.85     54.59 o
   2   9  10      127.19      223.70     60.62 o
   3   9  10        4.74        0.00     58.95 o
   4   9  10       39.61       17.38     64.40 o
  -9  10  10     1187.74     1217.44     95.94 o
  -8  10  10      329.54      338.11    157.19 o
  -7  10  10       38.09       46.18     84.36 o
  -6  10  10     2035.39     2131.06    137.73 o
  -5  10  10      724.12      668.64    101.27 o
  -4  10  10      177.40      118.39     85.84 o
  -3  10  10        3.35      152.44    132.41 o
  -2  10  10     1297.13     1278.00    111.58 o
  -1  10  10      446.15      510.35    155.93 o
   0  10  10      216.40      206.97     84.68 o
   1  10  10      374.39      300.55     89.00 o
   2  10  10       40.09        0.00     89.86 o
  -7  11  10      195.39      154.56     95.01 o
  -6  11  10      124.82      125.56     95.45 o
  -5  11  10        5.28       54.94     91.22 o
  -4  11  10      826.51      882.80    108.02 o
  -3  11  10      586.10      664.10    118.39 o
  -2  11  10       42.86        0.00    104.12 o
  -1  11  10      171.18      298.52     91.67 o
   0  11  10      230.99      208.75    116.64 o
 -15   0  11      756.26      842.94    104.62 o
 -13   0  11       51.13       44.69     81.60 o
 -11   0  11       21.76        5.19     68.96 o
  -9   0  11     2194.15     2570.54    168.70 o
  -7   0  11     1581.85     1664.27    100.28 o
  -5   0  11      570.13      540.69     73.29 o
  -3   0  11     3007.50     3126.91    161.69 o
  -1   0  11        7.00       35.07    107.38 o
   1   0  11      958.04      927.14     81.57 o
   3   0  11        1.25      160.69    122.65 o
   5   0  11       19.69       30.04    127.15 o
 -15   1  11     1484.02     1653.76    105.06 o
 -14   1  11        3.82        0.00     50.96 o
 -13   1  11       48.88       19.84     78.11 o
 -12   1  11       46.81       11.25     48.27 o
 -11   1  11      428.27      535.25     63.69 o
 -10   1  11     1572.65     1552.54    103.32 o
  -9   1  11      277.84      379.14     56.24 o
  -8   1  11      268.33      239.64     64.43 o
  -7   1  11      945.46      836.66     95.86 o
  -6   1  11      507.27      578.71     51.92 o
  -5   1  11       18.11        0.92     40.26 o
  -4   1  11      298.94      395.81     45.81 o
  -3   1  11     2731.95     2614.05     81.84 o
  -2   1  11     4065.72     4093.48    103.21 o
  -1   1  11     1873.22     1853.44     71.21 o
   0   1  11      142.51      142.95     41.10 o
   1   1  11     1765.58     1672.64     86.09 o
   2   1  11      103.68        0.00     54.20 o
   3   1  11     1761.40     1779.07     93.85 o
   4   1  11      263.79      212.87     63.81 o
   5   1  11      413.57      377.95    142.17 o
   6   1  11      146.46      152.68    137.16 o
   7   1  11      926.81      852.79    114.71 o
 -15   2  11       46.96       40.49    101.01 o
 -14   2  11        4.87        0.00     60.85 o
 -13   2  11      736.32      836.45     77.25 o
 -12   2  11     1081.29     1075.84     86.27 o
 -11   2  11        3.92        0.00     42.88 o
 -10   2  11       18.40        0.00     42.10 o
  -9   2  11      802.27      822.02     62.53 o
  -8   2  11      732.41      771.38     74.09 o
  -7   2  11     4831.53     4924.40    121.60 o
  -6   2  11      148.63      137.22     56.07 o
  -5   2  11      960.39      928.83     53.89 o
  -4   2  11     3120.49     3151.17     89.33 o
  -3   2  11     5519.41     5468.60    119.91 o
  -2   2  11      620.98      632.60     47.65 o
  -1   2  11       97.19      137.41     57.46 o
   0   2  11     1850.40     1825.72     98.89 o
   1   2  11     1223.53     1115.47    100.21 o
   2   2  11       74.46       47.46     60.34 o
   3   2  11      543.51      466.13     70.70 o
   4   2  11      332.36      277.60     80.01 o
   5   2  11        7.69       14.61     60.58 o
   6   2  11      246.13      250.82     92.46 o
   7   2  11       39.97        0.00     90.60 o
 -15   3  11       60.29       73.74     90.71 o
 -14   3  11      557.70      382.38    159.94 o
 -13   3  11      414.00      361.44    157.44 o
 -12   3  11      535.18      457.54     86.45 o
 -11   3  11        3.13        0.00     51.52 o
 -10   3  11     1094.17     1192.58     89.60 o
  -9   3  11        5.94        0.00     55.63 o
  -8   3  11      203.15      254.45     46.53 o
  -7   3  11       82.24       85.65     41.33 o
  -6   3  11     3465.52     3533.25    119.75 o
  -5   3  11       40.57        0.00     89.02 o
  -4   3  11     2029.27     1880.57     93.84 o
  -3   3  11       57.95       40.73     53.74 o
  -2   3  11     3868.72     3908.83    127.94 o
  -1   3  11     1895.22     1819.61     89.18 o
   0   3  11      142.80      138.60     60.23 o
   1   3  11      132.75       86.22     62.43 o
   2   3  11      840.81      795.74     77.97 o
   3   3  11     1769.84     1646.91     94.76 o
   4   3  11       60.03      188.47     70.26 o
   5   3  11       89.32      174.56     66.30 o
   6   3  11      178.48      209.59     71.23 o
   7   3  11      108.86      135.54     93.66 o
 -15   4  11      229.49      266.51    100.12 o
 -14   4  11      113.38       35.35     89.29 o
 -13   4  11        0.73        0.00    150.68 o
 -12   4  11      293.10      391.25     85.46 o
 -11   4  11        1.61        0.00     70.43 o
 -10   4  11      269.86      265.31    114.14 o
  -9   4  11      817.06      733.37    122.65 o
  -8   4  11      523.63      539.25     66.51 o
  -7   4  11      879.38      893.15     85.73 o
  -6   4  11        5.98        0.00     54.08 o
  -5   4  11       32.03       56.91     53.87 o
  -4   4  11      251.05      268.88     59.22 o
  -3   4  11      918.12     1079.63    108.82 o
  -2   4  11        3.33       70.72     43.45 o
  -1   4  11      704.94      740.53     73.45 o
   0   4  11     2337.21     2345.54    104.04 o
   1   4  11      583.46      631.69     96.03 o
   2   4  11       94.76      138.76     64.60 o
   3   4  11       24.94        0.00     52.18 o
   4   4  11      122.56      238.84     67.99 o
   5   4  11      396.91      268.03     71.07 o
   6   4  11      749.57      717.27     83.13 o
   7   4  11        2.27       50.02     69.23 o
 -14   5  11      114.73       53.94     90.11 o
 -13   5  11       54.41      107.25     79.62 o
 -12   5  11      548.61      561.31     88.09 o
 -11   5  11      356.06      329.52     80.61 o
 -10   5  11      369.82      397.97    119.64 o
  -9   5  11       10.35        0.00     97.12 o
  -8   5  11       99.36       21.53     97.62 o
  -7   5  11      274.49      465.55    108.63 o
  -6   5  11     1511.09     1740.53    113.62 o
  -5   5  11     1340.44     1311.57     80.95 o
  -4   5  11      117.48      118.15     57.33 o
  -3   5  11      317.07      340.21     63.93 o
  -2   5  11     3511.82     3462.17    101.25 o
  -1   5  11      169.84      125.58     60.23 o
   0   5  11       88.67       19.75     60.76 o
   1   5  11      509.88      677.26     75.38 o
   2   5  11       49.88       70.93     53.95 o
   3   5  11      224.83       63.05     78.25 o
   4   5  11      278.74      206.74     69.05 o
   5   5  11      191.87      121.75     68.96 o
   6   5  11       99.13        0.00     68.36 o
 -14   6  11      272.82      209.91    106.38 o
 -13   6  11        4.06        0.00     78.90 o
 -12   6  11      257.67      219.26     86.02 o
 -11   6  11      441.86      530.53     89.35 o
 -10   6  11        2.84       20.52    105.63 o
  -9   6  11       19.51       39.55    101.62 o
  -8   6  11       37.89        0.00    100.62 o
  -7   6  11      496.78      654.28    118.64 o
  -6   6  11       52.35      117.27     66.88 o
  -5   6  11        3.14        0.00     54.40 o
  -4   6  11     2597.45     2653.17     94.01 o
  -3   6  11      379.90      383.61     55.09 o
  -2   6  11        4.68       35.81     58.53 o
  -1   6  11     1754.33     1631.54     91.49 o
   0   6  11      445.36      423.11     68.08 o
   1   6  11      425.25      476.34     79.82 o
   2   6  11      432.62      457.72    100.12 o
   3   6  11       42.11        1.25     52.18 o
   4   6  11      547.26      599.34    144.69 o
   5   6  11      259.76      285.53     73.87 o
   6   6  11      803.23      884.74     90.18 o
 -13   7  11        3.02       28.89     84.73 o
 -12   7  11       70.86        0.00     80.50 o
 -11   7  11      609.43      633.50     94.33 o
 -10   7  11      361.91      504.10    117.64 o
  -9   7  11      552.04      440.52    118.64 o
  -8   7  11       24.13       22.03     99.12 o
  -7   7  11      192.23       59.57    104.12 o
  -6   7  11      369.25      371.44    109.13 o
  -5   7  11     1957.17     1864.62    105.03 o
  -4   7  11      637.47      681.60     62.01 o
  -3   7  11       60.40       55.78     54.91 o
  -2   7  11      325.49      284.65     63.01 o
  -1   7  11      586.59      406.26     67.12 o
   0   7  11      691.70      775.50     77.56 o
   1   7  11      127.85      113.35     67.95 o
   2   7  11       10.39        0.00     53.12 o
   3   7  11      217.52      163.69     58.01 o
   4   7  11      308.82      214.01     71.44 o
   5   7  11       15.05       26.98     69.96 o
 -12   8  11        1.33       32.60     92.11 o
 -11   8  11       21.21        0.00     78.40 o
 -10   8  11       94.53       19.52     78.23 o
  -9   8  11      351.79      338.40    117.64 o
  -8   8  11      322.29      345.91    111.63 o
  -7   8  11       19.42       16.52     92.61 o
  -6   8  11       29.11        0.00     77.46 o
  -5   8  11      788.87      824.22     95.38 o
  -4   8  11       45.90       68.99     65.01 o
  -3   8  11      415.49      481.18     73.63 o
  -2   8  11      329.82      401.60     92.07 o
  -1   8  11       13.92        0.00     79.29 o
   0   8  11     1729.64     1561.22     96.13 o
   1   8  11      659.76      750.27     80.63 o
   2   8  11        7.43       16.75     55.37 o
   3   8  11      167.40      189.89     70.30 o
   4   8  11        3.91        0.00     64.51 o
 -10   9  11        0.79        0.00     75.70 o
  -9   9  11       45.50        0.00    107.13 o
  -8   9  11      802.59      678.62    105.24 o
  -7   9  11      728.77      783.99    213.00 o
  -6   9  11       17.36       16.96    161.44 o
  -5   9  11      521.19      330.56     88.71 o
  -4   9  11      283.93      183.40     83.16 o
  -3   9  11      336.76      306.06     75.42 o
  -2   9  11       35.18      119.48    151.43 o
  -1   9  11      800.92     1050.07    194.48 o
   0   9  11        1.72        4.19    207.75 o
   1   9  11       97.18      172.36     84.80 o
   2   9  11      204.56      176.99     75.93 o
  -8  10  11       38.26       16.96     94.92 o
  -7  10  11      180.96      204.68     91.79 o
  -6  10  11      213.27      167.02    153.68 o
  -5  10  11      342.93      425.56     96.34 o
  -4  10  11       62.75      177.05     86.71 o
  -3  10  11      195.39      181.91     85.35 o
  -2  10  11      108.69      136.67     87.99 o
  -1  10  11      731.19      631.85     97.99 o
   0  10  11       19.05      113.28     87.68 o
 -14   0  12       93.16       66.83     80.93 o
 -12   0  12     1861.82     1829.29    118.57 o
 -10   0  12      802.30      696.69     82.58 o
  -8   0  12     1984.11     2056.94    151.68 o
  -6   0  12     4386.36     4450.64    157.63 o
  -4   0  12     1570.27     1676.41    184.22 o
  -2   0  12     8530.37     8856.61    565.42 o
   0   0  12      176.23      289.06     69.18 o
   2   0  12       40.39      150.68    117.14 o
   4   0  12     2023.31     2143.54    210.25 o
   6   0  12      657.89      491.08    157.69 o
 -15   1  12      188.71      172.52     73.80 o
 -14   1  12      360.24      473.28     85.40 o
 -13   1  12        7.60        0.00     49.89 o
 -12   1  12     1721.30     1800.01     80.44 o
 -11   1  12        1.87        0.00     44.99 o
 -10   1  12       45.22        9.55     52.09 o
  -9   1  12      193.42      178.82    180.46 o
  -8   1  12     4091.87     4098.86    145.16 o
  -7   1  12      935.26      930.21     60.24 o
  -6   1  12      199.86      159.62     46.42 o
  -5   1  12      168.64      109.06     44.27 o
  -4   1  12     2467.17     2509.62    128.76 o
  -3   1  12      933.53      955.67     58.35 o
  -2   1  12       10.44        2.95     41.38 o
  -1   1  12       63.99       90.72     43.00 o
   0   1  12      994.82      990.42     89.73 o
   1   1  12        6.67       29.05     56.58 o
   2   1  12       16.97       18.27     58.56 o
   3   1  12      128.12      136.91     92.35 o
   4   1  12     1280.27     1208.50    182.72 o
   5   1  12       73.10       16.57     96.77 o
   6   1  12       91.88      109.99    110.59 o
 -15   2  12       21.90       23.77     87.74 o
 -14   2  12       96.28      171.12     88.67 o
 -13   2  12        0.59       35.90     73.24 o
 -12   2  12       12.72       11.88     47.65 o
 -11   2  12       10.16        0.00     46.53 o
 -10   2  12      175.44      106.01     51.81 o
  -9   2  12      530.81      501.44    149.68 o
  -8   2  12       27.16        0.00     53.32 o
  -7   2  12       86.45      126.76     47.50 o
  -6   2  12     3486.18     3210.77    133.38 o
  -5   2  12      190.24      285.13     45.02 o
  -4   2  12       24.53        0.00     61.13 o
  -3   2  12       36.74        0.00     59.09 o
  -2   2  12      525.69      516.98     66.11 o
  -1   2  12      661.71      582.40     69.52 o
   0   2  12     1957.66     1577.36    101.59 o
   1   2  12        5.59        0.00     58.21 o
   2   2  12      295.35      243.80     70.79 o
   3   2  12      385.09      389.86     70.91 o
   4   2  12     1827.83     1920.67    201.03 o
   5   2  12        0.62       26.82    100.17 o
   6   2  12       93.89      308.37    161.19 o
 -15   3  12        0.30       37.55     91.50 o
 -14   3  12       18.74       82.45     87.25 o
 -13   3  12      573.37      525.02     98.52 o
 -12   3  12      918.29      741.45     95.84 o
 -11   3  12      207.32      155.61     55.07 o
 -10   3  12       55.35       54.59     64.41 o
  -9   3  12      577.63      510.32     72.04 o
  -8   3  12      429.87      310.87    103.12 o
  -7   3  12      132.13      172.15     60.22 o
  -6   3  12     1074.59     1061.66     80.69 o
  -5   3  12     2311.03     2111.13    134.24 o
  -4   3  12       48.69        0.00     55.90 o
  -3   3  12       75.75       21.83     58.12 o
  -2   3  12      774.82      791.43     76.54 o
  -1   3  12       38.93       38.02     57.74 o
   0   3  12       94.45       11.24     65.45 o
   1   3  12     1703.79     1537.79     92.66 o
   2   3  12        7.79       63.98     63.07 o
   3   3  12       37.85       37.10     79.42 o
   4   3  12      103.62       55.61     79.54 o
   5   3  12      481.36      362.95    157.88 o
   6   3  12      251.25      172.38     98.75 o
 -14   4  12       83.56       95.31     86.51 o
 -13   4  12       15.15        0.00     78.91 o
 -12   4  12      135.87       58.39     80.32 o
 -11   4  12     1312.97     1437.61    183.97 o
 -10   4  12      209.99      158.69    106.13 o
  -9   4  12      258.80      183.22    103.12 o
  -8   4  12      477.56      611.30    110.38 o
  -7   4  12     3198.45     3333.83    201.15 o
  -6   4  12       63.37       81.02     59.16 o
  -5   4  12     1947.54     1821.49     93.32 o
  -4   4  12       20.16        0.00     57.49 o
  -3   4  12     2801.89     2673.73    114.08 o
  -2   4  12      912.30      878.01     75.48 o
  -1   4  12       93.13      213.36     66.73 o
   0   4  12        4.12        0.00     70.39 o
   1   4  12      781.31      839.73    137.40 o
   2   4  12      453.77      329.44     75.21 o
   3   4  12      827.67      831.77     88.89 o
   4   4  12      368.60      342.38     81.67 o
   5   4  12      592.31      462.77     79.78 o
   6   4  12       41.92        0.00     71.08 o
 -14   5  12      235.91      210.14     91.25 o
 -13   5  12      168.06      385.97     97.13 o
 -12   5  12       54.24        1.44     79.51 o
 -11   5  12       55.77      157.55     80.91 o
 -10   5  12      277.81      338.40    121.64 o
  -9   5  12     3351.70     3520.17    218.26 o
  -8   5  12      194.20      221.76    103.12 o
  -7   5  12      508.91      470.21     79.25 o
  -6   5  12      118.34      170.17     64.37 o
  -5   5  12     2343.60     2449.54    130.70 o
  -4   5  12      225.19       85.85     82.30 o
  -3   5  12     1002.83      930.58     80.21 o
  -2   5  12      167.65      223.89     64.31 o
  -1   5  12      336.18      360.36     69.81 o
   0   5  12       49.49      106.73     67.39 o
   1   5  12     1973.26     1985.97    107.26 o
   2   5  12     1599.32     1464.08     99.25 o
   3   5  12       16.38        5.13     73.51 o
   4   5  12        7.16        0.00     58.73 o
   5   5  12      357.40      472.03     80.74 o
 -13   6  12      261.86      259.03    113.88 o
 -12   6  12       19.91       88.24     84.22 o
 -11   6  12      857.37      772.43     98.37 o
 -10   6  12      327.35       66.08    107.13 o
  -9   6  12     1073.00      935.61    140.67 o
  -8   6  12       13.89        0.00    102.12 o
  -7   6  12      515.68      385.46    115.14 o
  -6   6  12       11.53        0.00     61.31 o
  -5   6  12      896.35      977.73     86.71 o
  -4   6  12      449.98      465.85     60.83 o
  -3   6  12      258.81      300.95     69.33 o
  -2   6  12       42.05       22.39     62.91 o
  -1   6  12      490.33      423.65     72.72 o
   0   6  12       50.29        0.00     65.60 o
   1   6  12       95.53        0.00     69.46 o
   2   6  12      183.88      225.49     83.96 o
   3   6  12      988.96     1029.77     86.20 o
   4   6  12        7.65       34.55     64.78 o
 -12   7  12       10.04        0.00     81.92 o
 -11   7  12      117.64       23.58     77.68 o
 -10   7  12      229.84       12.51    114.64 o
  -9   7  12       65.65       27.53    101.12 o
  -8   7  12       15.48        0.00     98.12 o
  -7   7  12      107.30      111.63    104.62 o
  -6   7  12       28.76       89.11    106.13 o
  -5   7  12     1582.86     1470.69    147.24 o
  -4   7  12     1789.28     1925.68     84.84 o
  -3   7  12      416.91      314.22     69.47 o
  -2   7  12       14.43       80.52     64.48 o
  -1   7  12       27.12        0.00     67.57 o
   0   7  12      617.24      692.48    101.67 o
   1   7  12      642.62      733.35    136.51 o
   2   7  12        2.89        0.00     78.14 o
   3   7  12        3.56       38.10     61.51 o
   4   7  12      113.55      107.03     73.89 o
 -11   8  12      200.32      238.71     89.10 o
 -10   8  12      918.88     1069.77    149.68 o
  -9   8  12        6.10        0.00    103.12 o
  -8   8  12        1.21       48.56    108.63 o
  -7   8  12        9.66      162.69    114.64 o
  -6   8  12      505.86      498.11     91.64 o
  -5   8  12        3.98        0.00     68.43 o
  -4   8  12      578.63      574.57     78.18 o
  -3   8  12       52.91        0.00    118.89 o
  -2   8  12      677.56      849.21    105.15 o
  -1   8  12       34.28      115.58    188.97 o
   0   8  12      222.63      177.25     91.00 o
   1   8  12      113.45       36.54     73.37 o
   2   8  12      269.29      296.95    107.63 o
 -10   9  12      283.75      306.36    128.15 o
  -9   9  12      185.07      146.17    120.14 o
  -8   9  12      536.90      463.10    117.14 o
  -7   9  12      310.06       79.01     99.12 o
  -6   9  12       38.01      101.22     90.45 o
  -5   9  12        0.19        0.00    109.13 o
  -4   9  12     1162.85     1313.79    206.42 o
  -3   9  12       56.85       12.16     92.49 o
  -2   9  12        9.86        0.00     87.34 o
  -1   9  12       71.02       74.97    113.63 o
   0   9  12      427.58      444.38    118.14 o
   1   9  12        4.36        4.26     88.44 o
  -7  10  12       37.08       93.15     95.81 o
  -6  10  12      945.59      914.51    263.06 o
  -5  10  12       10.07        0.00     84.07 o
  -4  10  12      528.44      526.18     98.31 o
  -3  10  12       60.89        0.00     91.16 o
  -2  10  12      544.75      572.36    105.72 o
 -15   0  13      165.86      249.30     86.90 o
 -13   0  13      576.23      705.49     97.16 o
 -11   0  13      866.91      759.99     95.86 o
  -9   0  13     1817.91     2118.51    159.19 o
  -7   0  13      185.76      228.66     71.55 o
  -5   0  13      353.89      256.52     70.30 o
  -3   0  13      427.77      497.42     73.99 o
  -1   0  13     1275.14     1561.70    139.42 o
   1   0  13     2609.01     2547.52    213.25 o
   3   0  13      834.78      775.42    162.69 o
   5   0  13      523.25      602.71    181.21 o
 -15   1  13      277.49      465.07     78.30 o
 -14   1  13        0.94        0.00     55.08 o
 -13   1  13       69.01      193.88     64.23 o
 -12   1  13      131.09      182.56     91.40 o
 -11   1  13     1584.15     1787.04     76.61 o
 -10   1  13        6.98        1.90     53.05 o
  -9   1  13      561.29      428.04     73.77 o
  -8   1  13       64.47       48.13     50.91 o
  -7   1  13     2898.22     3210.02    100.79 o
  -6   1  13      239.25      280.52     50.54 o
  -5   1  13      359.55      448.45     51.50 o
  -4   1  13      384.59      487.17     60.40 o
  -3   1  13      187.90      171.60     61.22 o
  -2   1  13      303.30      236.79     67.25 o
  -1   1  13     2433.92     2524.26    108.52 o
   0   1  13      709.42      675.83     72.58 o
   1   1  13        3.14       78.04     60.85 o
   2   1  13      207.80      100.98    100.12 o
   3   1  13       87.94       66.99     98.29 o
   4   1  13       20.78      141.36    102.66 o
   5   1  13      154.31      161.83    107.56 o
 -15   2  13      120.66       47.73    141.17 o
 -14   2  13      334.77      216.60     91.50 o
 -13   2  13       35.77       26.75     61.16 o
 -12   2  13       48.66        0.00     63.76 o
 -11   2  13      237.78      109.59     59.57 o
 -10   2  13      329.98      379.51     74.76 o
  -9   2  13      355.58      190.23    105.63 o
  -8   2  13     1179.38     1086.24     99.10 o
  -7   2  13      242.11      201.20     64.63 o
  -6   2  13      892.02      918.99    131.42 o
  -5   2  13      296.62      200.48     63.36 o
  -4   2  13      769.17      753.49     73.74 o
  -3   2  13       73.61      207.21     64.08 o
  -2   2  13        0.37        0.00     76.39 o
  -1   2  13     1081.20     1067.63     82.78 o
   0   2  13      213.06      243.25     66.45 o
   1   2  13     1291.08     1352.03     90.17 o
   2   2  13       12.38      150.65     67.65 o
   3   2  13      358.10      335.29    107.87 o
   4   2  13       25.81       49.03    143.67 o
   5   2  13      533.01      716.78    120.69 o
 -14   3  13      138.67      223.19     94.61 o
 -13   3  13      493.55      557.94     99.46 o
 -12   3  13       11.48        0.00    139.16 o
 -11   3  13      109.59       94.25     90.86 o
 -10   3  13      271.12      333.16     75.75 o
  -9   3  13       18.91       36.16     82.85 o
  -8   3  13       47.76       15.50     74.33 o
  -7   3  13     1038.46     1023.31     82.77 o
  -6   3  13     2504.20     2539.60    252.83 o
  -5   3  13     1181.53     1211.46     85.79 o
  -4   3  13       13.25        0.00     61.33 o
  -3   3  13      207.55      199.31     68.31 o
  -2   3  13      802.61      821.53    129.80 o
  -1   3  13      788.49      792.52    221.49 o
   0   3  13      111.67       53.36     62.13 o
   1   3  13       62.01        0.00     64.38 o
   2   3  13      866.99      851.07    112.55 o
   3   3  13       50.85       55.89     84.44 o
   4   3  13       72.76      136.35     74.94 o
   5   3  13       25.46       53.36    105.82 o
 -14   4  13      310.96      356.64     96.27 o
 -13   4  13       12.26        0.00    109.38 o
 -12   4  13      996.48      972.57    158.94 o
 -11   4  13       84.08      194.23    124.15 o
 -10   4  13      985.75     1149.86    145.17 o
  -9   4  13       15.95        0.00     99.12 o
  -8   4  13     1280.01     1467.74    155.18 o
  -7   4  13      396.59      350.73     72.26 o
  -6   4  13       13.34       22.20     67.41 o
  -5   4  13        6.94       40.52     61.86 o
  -4   4  13     1947.08     2117.27    102.60 o
  -3   4  13       23.59        0.20     61.29 o
  -2   4  13      228.06      212.73     72.12 o
  -1   4  13      570.90      677.62    115.12 o
   0   4  13     1455.29     1493.27     97.43 o
   1   4  13       88.14       95.15     71.67 o
   2   4  13      396.01      294.03     78.61 o
   3   4  13      113.00       26.31     75.29 o
   4   4  13      273.68      181.68     79.99 o
 -13   5  13      201.51      262.56    128.90 o
 -12   5  13       70.63        0.00     78.54 o
 -11   5  13       75.82        0.00    119.14 o
 -10   5  13     1073.55      951.13    139.16 o
  -9   5  13      119.36       52.56    112.13 o
  -8   5  13        7.90        0.00     98.12 o
  -7   5  13      120.25       77.50     66.07 o
  -6   5  13      735.74      776.48    175.47 o
  -5   5  13      232.01      388.22     71.84 o
  -4   5  13       25.60       35.91     61.94 o
  -3   5  13        0.72        0.00     62.12 o
  -2   5  13     1655.44     1742.42    105.69 o
  -1   5  13      243.88      182.79     68.10 o
   0   5  13      123.95       70.35     72.21 o
   1   5  13      142.14      203.66     76.67 o
   2   5  13     1404.59     1341.45    139.38 o
   3   5  13        0.46       37.07     76.10 o
   4   5  13      110.71      149.29    140.62 o
 -13   6  13        8.59        8.35     86.19 o
 -12   6  13      133.97      388.65    121.89 o
 -11   6  13        0.57        0.00    115.14 o
 -10   6  13      171.96      215.25    126.15 o
  -9   6  13      240.57      267.32    115.64 o
  -8   6  13      744.43      932.60    144.67 o
  -7   6  13      608.46      514.86     91.68 o
  -6   6  13       59.44       93.41     68.89 o
  -5   6  13      304.28      439.07    190.33 o
  -4   6  13      284.16      331.56     70.83 o
  -3   6  13      260.87      314.93    106.91 o
  -2   6  13      650.76      573.95     94.10 o
  -1   6  13       11.91        0.00     69.32 o
   0   6  13      231.71      181.43     89.15 o
   1   6  13      219.06      192.73     76.58 o
   2   6  13       31.64      152.65     76.87 o
   3   6  13       16.75       41.39     80.28 o
 -12   7  13      162.50      181.95     86.97 o
 -11   7  13      261.96      251.80    126.65 o
 -10   7  13       19.56       28.53    118.64 o
  -9   7  13        5.50       77.09    115.14 o
  -8   7  13        2.46       53.56    111.13 o
  -7   7  13      345.35      543.64    127.65 o
  -6   7  13      100.05       11.11     88.58 o
  -5   7  13        5.53        0.00     69.29 o
  -4   7  13       51.38        5.18     82.03 o
  -3   7  13      534.04      534.98     80.67 o
  -2   7  13      169.39      213.85    172.60 o
  -1   7  13      340.75      304.25     83.68 o
   0   7  13      144.22      177.61     78.12 o
   1   7  13      144.37      226.61     80.52 o
   2   7  13      316.02      451.71     85.35 o
 -10   8  13      266.00      230.27    120.14 o
  -9   8  13     1220.67     1279.52    163.19 o
  -8   8  13        2.17       44.55    104.12 o
  -7   8  13      914.19      872.96    223.51 o
  -6   8  13       30.79        0.00     81.94 o
  -5   8  13      915.65      865.76    109.67 o
  -4   8  13      295.02      136.42     93.63 o
  -3   8  13     1684.98     1949.35    137.68 o
  -2   8  13        5.79       56.77    217.01 o
  -1   8  13       93.32       91.64    130.65 o
   0   8  13        3.96       55.61     94.17 o
   1   8  13      453.79      379.23     84.33 o
  -8   9  13       24.91       57.36     96.19 o
  -7   9  13      816.84      994.51    117.95 o
  -6   9  13      218.44       93.15    106.38 o
  -5   9  13      173.75      190.00     88.64 o
  -4   9  13      418.50      364.86    103.20 o
  -3   9  13     1530.17     1476.43    193.73 o
  -2   9  13        0.76       46.27     97.86 o
  -1   9  13      439.22      291.45    103.69 o
 -14   0  14     1481.35     1781.69    143.92 o
 -12   0  14     1092.29     1069.10    182.47 o
 -10   0  14     3227.74     3753.45    208.25 o
  -8   0  14      715.53      784.35    152.18 o
  -6   0  14     5763.99     6090.97    204.42 o
  -4   0  14      782.52      903.50     90.22 o
  -2   0  14     2645.24     2791.81    221.26 o
   0   0  14       37.50        0.00    121.14 o
   2   0  14      886.14      896.06    171.70 o
   4   0  14       56.85       71.08    147.67 o
 -14   1  14        7.44        0.74     57.38 o
 -13   1  14        3.44       75.76     55.62 o
 -12   1  14       65.02       62.91     56.14 o
 -11   1  14        7.17        0.00     56.05 o
 -10   1  14     1240.07     1304.46    100.21 o
  -9   1  14      176.20      211.38    108.38 o
  -8   1  14       36.80       89.48     58.53 o
  -7   1  14       13.88        0.00     63.29 o
  -6   1  14        2.88        0.00     62.76 o
  -5   1  14      161.11       30.89     60.04 o
  -4   1  14     7561.52     7321.62    192.53 o
  -3   1  14      429.73      412.77     70.01 o
  -2   1  14      146.83       13.72     75.94 o
  -1   1  14      342.89      329.02     69.87 o
   0   1  14     1726.89     1679.45    133.82 o
   1   1  14       59.36       97.58     95.00 o
   2   1  14      548.72      785.27    123.50 o
   3   1  14       59.18      170.23    157.94 o
   4   1  14      157.52      147.44    108.07 o
 -14   2  14      374.07      474.28    100.79 o
 -13   2  14       13.31        0.00     59.31 o
 -12   2  14      152.66       65.22     63.36 o
 -11   2  14      120.82      151.58     77.30 o
 -10   2  14      404.44      608.38    144.92 o
  -9   2  14       49.43       91.11    113.63 o
  -8   2  14       31.07       46.49     69.77 o
  -7   2  14       59.92       42.96     68.09 o
  -6   2  14      140.56      252.12     68.45 o
  -5   2  14      191.24      276.88     90.72 o
  -4   2  14      792.18      827.89     80.26 o
  -3   2  14      317.96      386.15     71.59 o
  -2   2  14       96.11      167.33     66.32 o
  -1   2  14      590.34      791.57     85.28 o
   0   2  14      640.26      580.96     83.48 o
   1   2  14       75.39       95.37     69.31 o
   2   2  14       90.45      181.78    104.73 o
   3   2  14       13.01        0.00    102.92 o
   4   2  14       20.81        0.00    101.31 o
 -14   3  14        5.43        0.00     88.31 o
 -13   3  14      741.98      722.79    113.13 o
 -12   3  14      187.64      286.21     91.42 o
 -11   3  14       79.13      273.32    129.65 o
 -10   3  14      228.10      306.03     74.09 o
  -9   3  14      991.12     1137.85    153.68 o
  -8   3  14       60.05       96.89     69.04 o
  -7   3  14       50.86       67.22     69.59 o
  -6   3  14      151.78       66.70     68.07 o
  -5   3  14      409.12      382.35     76.21 o
  -4   3  14      557.98      643.51    112.50 o
  -3   3  14      578.22      570.07     79.31 o
  -2   3  14       87.79       14.36     72.84 o
  -1   3  14      814.68      790.86     86.58 o
   0   3  14        5.47       57.46     69.51 o
   1   3  14      270.21      119.76     72.29 o
   2   3  14      577.29      578.32     84.45 o
   3   3  14       54.61        0.00     80.74 o
   4   3  14       68.78       81.83    106.15 o
 -13   4  14       49.87       13.54     87.27 o
 -12   4  14      135.32      111.97    157.69 o
 -11   4  14      921.13      880.04    146.17 o
 -10   4  14       77.85      190.73    115.64 o
  -9   4  14      157.60       10.01    112.63 o
  -8   4  14      554.05      701.74    185.72 o
  -7   4  14     2047.42     2006.04    106.67 o
  -6   4  14       51.84       35.71     65.51 o
  -5   4  14     1047.79     1151.42     92.34 o
  -4   4  14       29.88        0.00     64.89 o
  -3   4  14      969.25     1032.72    107.25 o
  -2   4  14      332.34      273.39     75.97 o
  -1   4  14     1284.08     1398.80     97.65 o
   0   4  14       48.18        0.00    122.03 o
   1   4  14      683.48      726.17     86.29 o
   2   4  14        6.40        0.00     75.08 o
   3   4  14      876.81      968.55     96.31 o
 -13   5  14      235.74      336.48    113.88 o
 -12   5  14       41.09       36.03     81.10 o
 -11   5  14       28.68        0.00    114.64 o
 -10   5  14      113.86      328.89    121.64 o
  -9   5  14      647.84      649.27    133.16 o
  -8   5  14       35.70        0.00    108.63 o
  -7   5  14      489.18      567.76     79.30 o
  -6   5  14        0.11        0.00     65.24 o
  -5   5  14      177.83      359.78     75.34 o
  -4   5  14      207.48      221.53     73.02 o
  -3   5  14      859.66      878.98     87.10 o
  -2   5  14       28.22        0.03     71.29 o
  -1   5  14      362.62      331.05     80.76 o
   0   5  14      140.80      176.88     78.82 o
   1   5  14      170.01      135.82     78.01 o
   2   5  14      895.32      864.94    112.82 o
 -12   6  14      316.64      356.80    118.14 o
 -11   6  14       13.91        0.00    116.64 o
 -10   6  14        7.81        0.00    110.13 o
  -9   6  14        7.71        0.00    106.63 o
  -8   6  14      327.87      162.19    125.65 o
  -7   6  14      393.65      397.68     78.39 o
  -6   6  14       62.34      112.58     69.87 o
  -5   6  14       53.40      137.36     84.17 o
  -4   6  14        4.19       15.04     71.11 o
  -3   6  14      740.17      938.15     91.71 o
  -2   6  14      115.82       97.50     77.38 o
  -1   6  14      940.46      947.50     94.36 o
   0   6  14       39.48        0.00     73.71 o
   1   6  14      264.02      169.71     81.83 o
   2   6  14        2.89        0.00     77.84 o
 -11   7  14        0.54        0.00    115.14 o
 -10   7  14       19.85        0.00    109.13 o
  -9   7  14      334.88      238.78    122.14 o
  -8   7  14      898.97      957.63    153.68 o
  -7   7  14        0.86       29.03    107.63 o
  -6   7  14        1.19       49.44     71.33 o
  -5   7  14       95.18        0.00     93.89 o
  -4   7  14      114.70       45.14     89.31 o
  -3   7  14       51.61      100.69     72.48 o
  -2   7  14       21.02       26.16     75.38 o
  -1   7  14       62.66       33.37     73.08 o
   0   7  14      120.72       61.23     78.03 o
  -9   8  14       78.33      369.94    134.66 o
  -8   8  14      209.07      285.84    121.64 o
  -7   8  14      208.50      150.81     92.34 o
  -6   8  14      362.30      443.06     94.67 o
  -5   8  14       45.38       43.66     94.45 o
  -4   8  14       51.87       75.58     93.64 o
  -3   8  14      157.72      124.37    228.52 o
  -2   8  14     1040.64     1022.27    122.22 o
  -1   8  14      140.90      181.67    107.27 o
 -13   0  15      100.34        6.35     80.40 o
 -11   0  15        9.99        0.00    100.62 o
  -9   0  15       22.94       47.06     95.11 o
  -7   0  15     2636.22     2688.97    139.71 o
  -5   0  15      317.90      509.56     83.01 o
  -3   0  15     1922.69     2113.50    207.25 o
  -1   0  15      579.73      542.64    165.20 o
   1   0  15      635.37      528.13    156.19 o
   3   0  15        7.01        0.00    138.66 o
 -14   1  15        8.99        0.00     65.87 o
 -13   1  15       89.57      208.80     71.68 o
 -12   1  15      288.58      166.97     87.02 o
 -11   1  15      247.19      399.30    100.62 o
 -10   1  15       27.31      106.13    101.12 o
  -9   1  15      114.06      180.21    109.63 o
  -8   1  15       48.23       27.64     67.05 o
  -7   1  15      709.25      919.60     87.20 o
  -6   1  15       31.86        0.00     68.78 o
  -5   1  15      289.97      317.16     70.02 o
  -4   1  15      485.85      526.66     74.37 o
  -3   1  15      559.97      679.88     77.99 o
  -2   1  15     1312.59     1263.74    127.61 o
  -1   1  15      166.62      237.24    102.49 o
   0   1  15        6.39        0.00    116.89 o
   1   1  15      221.86       77.20    152.18 o
   2   1  15       11.69       38.12    102.47 o
   3   1  15      520.08      484.04    121.77 o
 -13   2  15      182.43      304.40     72.35 o
 -12   2  15      304.17      366.36    116.79 o
 -11   2  15       16.52        0.00     72.55 o
 -10   2  15      369.10      188.72    114.64 o
  -9   2  15     2824.81     3389.52    216.76 o
  -8   2  15      166.83      131.58     76.03 o
  -7   2  15      122.82       83.91     71.91 o
  -6   2  15      237.44      254.41    113.18 o
  -5   2  15      950.96     1135.17     92.98 o
  -4   2  15      437.89      602.17     79.14 o
  -3   2  15      226.63      386.80     75.51 o
  -2   2  15      356.71      427.75     77.29 o
  -1   2  15        3.61       29.34     82.29 o
   0   2  15      184.09      178.58     74.60 o
   1   2  15      203.56      236.34    104.79 o
   2   2  15       19.88       81.03    132.91 o
 -13   3  15        0.16        0.00    118.39 o
 -12   3  15      163.16        0.00     85.67 o
 -11   3  15       88.05        0.00    123.15 o
 -10   3  15      278.52      431.36    174.71 o
  -9   3  15       23.10        0.00    110.13 o
  -8   3  15      252.81      269.09     76.32 o
  -7   3  15      763.96      742.90     87.10 o
  -6   3  15     1755.04     1913.61    107.29 o
  -5   3  15      621.07      510.71    115.72 o
  -4   3  15        3.57        0.95     71.09 o
  -3   3  15      186.18      315.95     76.17 o
  -2   3  15      334.76      387.29     93.25 o
  -1   3  15       90.89       53.85     72.49 o
   0   3  15        0.93        0.00     71.24 o
   1   3  15     1731.88     1634.18    141.17 o
   2   3  15      636.46      504.50     85.78 o
 -12   4  15      178.56      162.19    125.15 o
 -11   4  15       43.52       62.07    131.66 o
 -10   4  15       69.01       65.58    127.15 o
  -9   4  15      542.05      644.76    134.16 o
  -8   4  15      614.49      753.75     88.27 o
  -7   4  15        0.07        0.00     71.55 o
  -6   4  15       44.69       19.09     70.74 o
  -5   4  15      381.83      416.59     90.52 o
  -4   4  15      499.15      510.77     88.06 o
  -3   4  15      103.86      133.19     74.56 o
  -2   4  15        4.73        0.00     74.72 o
  -1   4  15       54.37        0.00     83.23 o
   0   4  15      109.97       85.16     76.81 o
   1   4  15       90.70        0.00     75.73 o
   2   4  15      335.79      360.17     88.32 o
 -12   5  15      374.28      393.97    151.18 o
 -11   5  15      172.42      122.14    126.65 o
 -10   5  15      392.16      271.82    137.16 o
  -9   5  15       28.43        0.00    121.64 o
  -8   5  15      102.15      102.24     91.74 o
  -7   5  15       45.85       26.10    108.18 o
  -6   5  15     1161.19     1525.20    102.86 o
  -5   5  15      725.60      695.95    121.91 o
  -4   5  15       18.80        8.14     75.37 o
  -3   5  15       16.85        0.00     79.32 o
  -2   5  15      667.11      832.37     90.47 o
  -1   5  15       72.27      114.11     80.36 o
   0   5  15       47.97       18.28     79.47 o
   1   5  15       57.56       82.82     86.51 o
 -11   6  15       23.43        0.00    131.66 o
 -10   6  15      204.28      327.39    130.65 o
  -9   6  15       12.07        0.00    120.14 o
  -8   6  15      238.16      312.37    136.66 o
  -7   6  15      110.17        0.00     96.91 o
  -6   6  15       51.73       35.71     76.10 o
  -5   6  15      487.61      482.44     86.93 o
  -4   6  15      336.41      316.73     82.75 o
  -3   6  15       50.62        0.00     73.21 o
  -2   6  15      262.20      446.82     86.26 o
  -1   6  15      635.82      652.48    125.36 o
   0   6  15      190.35      107.83     85.00 o
  -9   7  15       12.18        0.00    122.14 o
  -8   7  15      249.67      444.03    144.67 o
  -7   7  15      596.78      628.74    144.67 o
  -6   7  15      266.91      449.47    109.02 o
  -5   7  15      286.00      335.68    106.92 o
  -4   7  15       33.31        0.00     93.66 o
  -3   7  15      411.65      300.08    101.26 o
  -2   7  15      138.05      138.66     81.48 o
 -12   0  16      133.38       27.19     79.68 o
 -10   0  16      103.62      176.71    106.63 o
  -8   0  16     1888.83     1728.55    209.25 o
  -6   0  16       13.50      151.18    133.16 o
  -4   0  16      440.35      503.60    152.68 o
  -2   0  16     1596.49     1551.84    204.24 o
   0   0  16      243.17      100.62    160.19 o
 -13   1  16      234.90      125.95     71.32 o
 -12   1  16      327.56      416.79     87.62 o
 -11   1  16        9.14        0.00    101.12 o
 -10   1  16       16.16      122.14    112.13 o
  -9   1  16      729.86      759.61     88.23 o
  -8   1  16      969.29     1053.19     92.05 o
  -7   1  16      188.29      183.68     73.14 o
  -6   1  16       42.84        0.00     68.75 o
  -5   1  16       14.88       25.34     68.33 o
  -4   1  16      420.42      431.89    115.39 o
  -3   1  16       60.70      122.21    113.38 o
  -2   1  16       72.16       60.27    106.60 o
  -1   1  16       57.79       20.24    102.48 o
   0   1  16      290.09      186.44    109.29 o
   1   1  16       31.20      142.25    122.65 o
 -12   2  16      257.70      220.37    157.44 o
 -11   2  16      286.94      190.46     84.96 o
 -10   2  16      264.33      227.77    128.65 o
  -9   2  16       38.96        0.00     86.09 o
  -8   2  16      296.50      378.80     85.24 o
  -7   2  16       28.02       17.04    112.92 o
  -6   2  16     1046.44     1152.48     93.62 o
  -5   2  16      138.97      224.21     73.97 o
  -4   2  16      331.19      437.69     80.36 o
  -3   2  16      188.13      157.96    142.48 o
  -2   2  16      646.17      810.31     93.37 o
  -1   2  16      178.53       60.66    129.40 o
   0   2  16        0.53        0.00    104.59 o
   1   2  16       24.87        0.00    102.92 o
 -12   3  16      309.00      235.28    143.17 o
 -11   3  16        0.58        0.00    128.15 o
 -10   3  16      141.54      119.14    130.65 o
  -9   3  16      616.26      819.45    116.89 o
  -8   3  16      183.07      182.55     79.19 o
  -7   3  16       27.22        0.00     75.40 o
  -6   3  16       19.82        0.00     70.95 o
  -5   3  16      548.99      757.61     90.04 o
  -4   3  16       76.26       60.75     77.40 o
  -3   3  16      228.67      261.26     78.53 o
  -2   3  16        0.25       70.64     75.98 o
  -1   3  16      172.07      154.06     78.28 o
   0   3  16       22.66       79.21     79.02 o
 -11   4  16      417.63      500.59    143.67 o
 -10   4  16       49.44      155.68    138.16 o
  -9   4  16       92.54      255.30    136.16 o
  -8   4  16       39.27        0.00     74.27 o
  -7   4  16      457.72      548.64    164.01 o
  -6   4  16       28.89        0.00     75.92 o
  -5   4  16      143.58       98.53     78.08 o
  -4   4  16      193.25      297.10     80.41 o
  -3   4  16       18.87       69.03     77.13 o
  -2   4  16      650.79      625.00     88.62 o
  -1   4  16      190.66      216.14     83.63 o
   0   4  16      199.44      325.92     86.95 o
 -10   5  16       85.90        0.00    122.14 o
  -9   5  16      297.23      297.85    135.16 o
  -8   5  16        0.45       47.13     80.47 o
  -7   5  16       31.49        8.21     78.63 o
  -6   5  16      730.35      758.04    153.54 o
  -5   5  16      418.48      394.54    127.41 o
  -4   5  16      106.69      190.27     80.89 o
  -3   5  16      193.21      140.28     92.65 o
  -2   5  16        0.24        0.00     78.97 o
  -1   5  16      233.85      298.88     90.62 o
  -9   6  16       46.13        0.00    129.15 o
  -8   6  16        8.04       67.58    130.65 o
  -7   6  16      165.32      378.59    109.93 o
  -6   6  16      265.68      325.09     83.52 o
  -5   6  16       36.23        0.00     80.23 o
  -4   6  16        3.32        0.00     76.91 o
  -3   6  16      226.64      241.68     84.63 o
  -9   0  17      403.35      382.95    174.71 o
  -7   0  17      691.54      696.32    163.69 o
  -5   0  17       74.34       44.55    140.17 o
  -3   0  17       92.36      150.68    157.69 o
  -1   0  17     1070.32     1012.20    197.23 o
 -11   1  17      678.87     1164.38    155.68 o
 -10   1  17      183.86      192.73    115.14 o
  -9   1  17        0.11       31.66     73.21 o
  -8   1  17       22.78        0.00     70.33 o
  -7   1  17     1061.58     1298.26    132.33 o
  -6   1  17      453.13      371.79    113.78 o
  -5   1  17      265.18      233.69    107.79 o
  -4   1  17      134.13      114.71    109.79 o
  -3   1  17       58.72       95.66    110.44 o
  -2   1  17      663.91      664.30    130.36 o
  -1   1  17      497.66      267.46    116.60 o
 -11   2  17        2.13       33.04    126.15 o
 -10   2  17      285.76      318.88    132.16 o
  -9   2  17      356.56      464.86     90.54 o
  -8   2  17      574.14      706.91     92.38 o
  -7   2  17        0.50        0.00     74.88 o
  -6   2  17      305.57      308.83    107.84 o
  -5   2  17      252.64      352.33     84.45 o
  -4   2  17      397.46      549.35     94.82 o
  -3   2  17        3.50        0.00    105.13 o
  -2   2  17      282.07      278.93    122.99 o
  -1   2  17     1180.85     1282.89    149.60 o
 -10   3  17       51.90       37.04    131.66 o
  -9   3  17      102.09      121.68     97.07 o
  -8   3  17        4.38       20.04     77.74 o
  -7   3  17      673.58      621.63     91.60 o
  -6   3  17      180.42      178.64     81.60 o
  -5   3  17      505.93      409.35     88.52 o
  -4   3  17       32.28        0.00     74.78 o
  -3   3  17       64.04       31.55     76.02 o
  -2   3  17      203.88      124.67     81.39 o
  -9   4  17       41.80        0.00     99.12 o
  -8   4  17      130.00      198.33     89.42 o
  -7   4  17      230.07      334.44     86.16 o
  -6   4  17      212.67      153.37     86.13 o
  -5   4  17       48.97        0.00     76.70 o
  -4   4  17      570.12      559.66     93.72 o
  -3   4  17      171.70      167.13     83.53 o
  -8   5  17       70.20      129.81     84.80 o
  -7   5  17        0.27        0.00     83.56 o
  -6   5  17      276.42      323.18     89.15 o
  -5   5  17        0.07        0.00     82.20 o
  -8   0  18       22.14      115.64    164.70 o
  -6   0  18      492.82      495.59    169.20 o
  -4   0  18      163.10      477.57    170.70 o
  -9   1  18       11.23        0.52    109.24 o
  -8   1  18       26.71      135.23    115.96 o
  -7   1  18        6.98        0.00    107.40 o
  -6   1  18      214.56      235.07    148.18 o
  -5   1  18        9.76        0.00    106.86 o
  -4   1  18      611.20      482.77    128.83 o
  -8   2  18        4.11       22.00     79.47 o
  -7   2  18      322.69      349.60     86.78 o
  -6   2  18      219.15      251.78    103.00 o
  -5   2  18       25.58        0.00    105.21 o
 
